# Supplementary material for: A double-negative feedback loop between miR319c and JAW-TCPs establishes growth pattern in incipient leaf primordia in Arabidopsis thaliana
Source: PLoS Genet. 2023 Sep 28;19(9):e1010978. doi: 10.1371/journal.pgen.1010978 (PMC10564139; doi:10.1371/journal.pgen.1010978)
Supplement: S1 Table — (XLSX) [file pgen.1010978.s008.xlsx]

## Sheet: Sheet1
S1 Table. Genotypes used for this study
Genotype	Description	Source
Columbia-0 (Col-0)	Wild type	NA
jaw-D;GR#2	Dexamethasone Inducible line#2 for rTCP4 activity under TCP4 promoter in jaw-D (Overexpression line for miR319a under CaMV 35S enhancer) background	Palatnik et al.,2003
pBLS>>miR319a;GR#2	Dexamethasone Inducible line#2 for rTCP4 activity under TCP4 promoter in pBLS>>miR319a (Overexpression line for miR319a under BLS promoter) background	Efroni et al., 2008
tcp2;4;10;GR#1	Dexamethasone Inducible line#2 for rTCP4 activity under TCP4 promoter in tcp2;4;10 (Knockout line for TCP2, TCP4, and TCP10) background	Challa et al., 2019
tcp2;3;4;10	Knockout line for TCP2, TCP3, TCP4, and TCP10	This study
Col-0;pTCP4::rTCP4-GR#1 (Col-0;GR#1)	Dexamethasone Inducible line#1 for rTCP4 activity under TCP4 promoter in Col-0 background	Challa et al., 2016
klu-4	Knock out line for CYP78A5/KLUH	Anastasiou et al., 2007
p35S::ARGOS	Overexpression line for ARGOS under CaMV 35S promoter	Hu et al., 2003
p35S::TCP4-3F6H	Overexpression of 3XFLAG-6XHis tagged TCP4 under CaMV 35S promoter	Kubota et al., 2017
pMIR319C::GUS#1	GUS reporter line#1 for MIR319C promoter activity	Nag et al., 2009
pTCP4::GUS	GUS reporter line for TCP4 promoter activity	Challa et al., 2019
pTCP4::TCP4-GUS	GUS reporter line for TCP4 protein accumulation	Challa et al., 2019
Col-0;pTCP4::rTCP4-GR#2 (Col-0;GR#2)	Dexamethasone Inducible line#2 for rTCP4 activity under TCP4 promoter in Col-0 background.	This study
Col-0;pTCP3::rTCP3-GR	Dexamethasone Inducible line for rTCP3 activity under TCP3 promoter	This study
pMIR319C::rTCP4-GR#1.1;#1.2	Dexamethasone Inducible line#1 and #2 for rTCP4 activity under MIR319C promoter	This study
pRPS5A::rTCP4-GR#1.1,#1.2	Dexamethasone Inducible line#1 and #2 for rTCP4 activity under RPS5A promoter	This study
pMIR319C::MIR319C	Overexpression of miR319c under MIR319C promoter	This study
mutpMIR319C::MIR319C	Overexpression of miR319c under MIR319C promoter carrying mutations in JAW-TCP binding sites	This study
p35S::MIR319C	Overexpression of miR319c under CaMV 35S promoter	This study
pRPS5A::MIR319A	Overexpression of miR319a under RPS5A promoter	This study
pMIR319C::GUS#2	GUS reporter line#2 for MIR319C promoter activity	This study
mutpMIR319C::GUS	GUS reporter line for activity of MIR319C promoter carrying mutations in JAW-TCP binding sites	This study
pUBQ10::miR319c-GUS	GUS reporter line for miR319c activity	This study
