# Supplementary material for: A double-negative feedback loop between miR319c and JAW-TCPs establishes growth pattern in incipient leaf primordia in Arabidopsis thaliana
Source: PLoS Genet. 2023 Sep 28;19(9):e1010978. doi: 10.1371/journal.pgen.1010978 (PMC10564139; doi:10.1371/journal.pgen.1010978)
Supplement: S2 Table — FP and RP refer to forward primer and reverse primer, respectively) (XLSX) [file pgen.1010978.s009.xlsx]

## Sheet: Sheet1
S2 Table. Oligonucleotides used for this study (Oligos are written in 5’ to 3’ direction. FP and RP refer to forward primer and reverse primer, respectively)
Primer code	Oligo sequence	Description
P04387	GGGGACAACTTTGTATAGAAAAGTTGGCAGCGATTGGGGATCAATGGTGA	FP:pMIR319C 2.7 kb cloning/-2736-1866 pMIR319C fragment cloning
P05139	GGGGACTGCTTTTTTGTACAAACTTGTCTATTTTGGTCTTGATTCATATATATAC	RP:pMIR319C 2.7 kb cloning/ -1106 pMIR319C fragment cloning
P05140	GGGGACAAGTTTGTACAAAAAAGCAGGCTTAGATATAGAAGGAGATTCTTTCAGTC	FP: pre-MIR319C cloning/genotyping
P05141	GGGGACCACTTTGTACAAGAAAGCTGGGTATTTGTAGAAAAAGAAGGAGCTCCC	RP: pre-MIR319C cloning/genotyping
P04747	GGGGACAAGTTTGTACAAAAAAGCAGGCTTCATGTCTGACGACCAATTCCATCA	FP: rTCP4-GR cloning/genotyping
P04748	GGGGACCACTTTGTACAAGAAAGCTGGGTCCAGTCATTTTTGATGAAACAGAAGC	RP: rTCP4-GR cloning/genotyping
P03987	GAATATAAGCATGGTCCATGCTCAAAAA	FP: EMSA BS1
P04014	TTTTTGAGCATGGACCATGCTTATATTC	RP: EMSA BS1
P03988	TGAATAGTTCTTGGTCCAAAGCTTGTAT	FP: EMSA BS2
P04015	ATACAAGCTTTGGACCAAGAACTATTCA	RP: EMSA BS2
P03989	CTAGTTGTTGATGGCCCATTTAAAGCAA	FP: EMSA BS3
P04016	TTGCTTTAAATGGGCCATCAACAACTAG	RP: EMSA BS3
P03990	ATAAGTGTGTGTGGCCCTTCATTGTTTC	FP: EMSA BS4
P04017	GAAACAATGAAGGGCCACACACACTTAT	RP: EMSA BS4
P04758	GAATATAAGCATTGTTCATGCTCAAAAA	FP: EMSA mBS1/ mBS1pMIR31C cloning
P04759	TTTTTGAGCATGAACAATGCTTATATTC	RP: EMSA mBS1/ mBS1pMIR31C cloning
P04760	TGAATAGTTCTTTGTTCAAAGCTTGTAT	FP: EMSA mBS2/ mBS12pMIR31C cloning
P04761	ATACAAGCTTTGAACAAAGAACTATTCA	RP: EMSA mBS2/ mBS12pMIR31C cloning
P04762	CTAGTTGTTGATTGCACATTTAAAGCAA	FP: EMSA mBS3/ mBS123pMIR31C cloning
P04763	TTGCTTTAAATGTGCAATCAACAACTAG	RP: EMSA mBS3/ mBS123pMIR31C cloning
P04764	ATAAGTGTGTGTTGCACTTCATTGTTTC	FP: EMSA mBS4/ mBS1234pMIR31C cloning/genotyping
P04765	GAAACAATGAAGTGCAACACACACTTAT	RP: EMSA mBS4/ mBS1234pMIR31C cloning/genotyping
P03294	GGAGATTCTTTCAGTCCAGTCATGGAT	FP: pre-MIR319C qPCR
P03295	TCAGTCCAAACACAGATAAAGAAGGATC	RP: pre-MIR319C qPCR
P04460	TCAACGGGGAAACTCAGCAA	FP: GUS qPCR
P05423	GCCAGTGGCGCGAAATA	RP: GUS qPCR
P03962	TCACATGTTCCAAACTCTTACCTGCGG	FP: PP2AA3 qPCR
P03963	TTCACTTAGCTCCACCAAGCATGGC	RP: PP2AA3 qPCR
P04256	TCGGGTCAGGTTGATTCGTC	FP: ChIP qPCR MIR319C BS1
P04257	CTGCGAACCGACCAAAGTAG	RP: ChIP qPCR MIR319C BS1
P04258	TGCATAGAATCAAAGGTAGCAGC	FP: ChIP qPCR MIR319C BS2
P04259	GATTTGGTCTATGCATGGTTTCA	RP: ChIP qPCR MIR319C BS2
P04260	AGTCACCATCTCGCTCTCTG	FP: ChIP qPCR MIR319C BS3
P04261	TGATGGTGGTGATGTTGGGT	RP: ChIP qPCR MIR319C BS3
P04262	TCTTGCACAAACCCTCCAGA	FP: ChIP qPCR MIR319C BS4
P04263	ACCATAGTCATTGCAGATCATGA	RP: ChIP qPCR MIR319C BS4
P04264	AACTCCCCATCCAAACTTTGT	FP: ChIP qPCR MIR319C BS5
P04265	TGGGCCATCAACAACTAGACA	RP: ChIP qPCR MIR319C BS5
P04266	ACATAGGAAGTTGTCTTGGTCACA	FP: ChIP qPCR MIR319C BS6
P04267	ATACTTTTGAAACAATGAAGGGCCAC	RP: ChIP qPCR MIR319C BS6
P04519	GGGGACTGCTTTTTTGTACAAACTTGCCATCTAAGCGAGAGAGATAATATGAAC	RP: -2736-1866 pMIR319C fragment cloning
P04517	GGGGACAACTTTGTATAGAAAAGTTGGTTCATATTATCTCTCTCGCTTAGATGG	FP: -1866-1106 pMIR319C fragment cloning
P04518	GGGGACTGCTTTTTTGTACAAACTTGCATGGCTCTTGATGTTTCACACTCAG	RP: -1866-1106 pMIR319C fragment cloning
P04516	GGGGACAACTTTGTATAGAAAAGTTGCTGAGTGTGAAACATCAAGAGCCATG	FP: -1106 pMIR319C fragment cloning
P05751	GGGGACAACTTTGTATAGAAAAGTTGGTTGTGGTTGGTGCTTTCCTTA	FP: miR319 sensor under UBQ10 promoter
P05752	GGGGACTGCTTTTTTGTACAAACTTGCTGGACTGAAGGGGACCCCTCTGTTAATCAGAAAAACTCAGATTAAT	RP: miR319 sensor under UBQ10 promoter
P05011	GGGGACAACTTTGTATAGAAAAGTTGGCCGGGCCATAATCGTGAGTAGATAT	FP: RPS5A promoter cloning/genotyping
P02756	GGGGACTGCTTTTTTGTACAAACTTGGGCTGTGGTGAGAGAAACAGAGCGTGA	RP: RPS5A promoter cloning/genotyping
P01995	TTCGGATCCGTATGGCACCAGATAACGACCATTTCT	FP: TCP3 ORF cloning
