# Supplementary material for: A double-negative feedback loop between miR319c and JAW-TCPs establishes growth pattern in incipient leaf primordia in Arabidopsis thaliana
Source: PLoS Genet. 2023 Sep 28;19(9):e1010978. doi: 10.1371/journal.pgen.1010978 (PMC10564139; doi:10.1371/journal.pgen.1010978)
Supplement: S3 Table — (XLSX) [file pgen.1010978.s010.xlsx]

## Sheet: Fig 1F
Raw_data_Fig 1F
Leaf length (μm)	pMIR319C::GUS	pUBQ10:: miR319seq-GUS
26.3	1
36.6	1
40.6	1
45.9	1
53.7	1
55.2	1
55.7	1
56.9	1
57.5	0.794783
59.1	1
59.2	1
60.6	0.666667
61.7	1
62	0.932258
63.8	0.452978
64.4	0.765528
64.7	0.553323
65.2	0.72546
65.2	1
65.3	0.869832
65.6	0.803354
67.1	0.496274
67.6	0.56213
68	0.677941
68.2	0.596774
68.3	0.502196
68.7	1
69.9	1
70.6	0.580737
72.2	0.451524
73.7	1
74.2	1
74.5	0.481879
74.9	0.680908
75.2	0.898936
76.3	0.538663
76.3	0.580603
76.6	1
77.1	0.649805
77.2	0.642487
77.2	0.59715
78.6	0.736641
79	0.635443
79.3	0.706179
79.8	0.656642
80.2	0.673317
80.3	1
80.5	1
80.8	0.792079
81	0.580247
81.9	0.614164
82	0.710976
82.3	0.629405
82.8	1
83	0.449398
84.2	0.458432
84.6	0.574468
85	1
85.1	1
85.2	0.640845
85.6	0.536215
86.1	0.392567
86.1	0.826945
86.5	1
86.7	0.844291
87.7	0.63512
88	0.430682
88.6	0.65237
89	0.768539
90.1	0.647059
90.5	1
90.9	1
91.1	0.50933
91.5	0.589071
91.7	0.539804
91.7	0.791712
92.5	0.482162
93	1
93.6	1
94.4	0.487288
94.7	0.575502
95.8	0.926931
96.8	1
97.3	0.487153
97.8	1
98.4	0.704268
98.9	0.609707
100.2	1
101.6	0.45374
103	0.632039
103.9	0.634264
104.1	0.815562
104.4	0.58046
104.6	0.507648
105.2	0.906844
106.2	0.583804
107.1	0.495798
107.6	1
108.4	1
110.9	0.632101
111.1	0.773177
111.8	0.581395
112.1	0.91347
112.3	0.601069
112.8	0.457447
112.9	0.718335
113.6	0.607394
114.3	0.480315
114.3	0.365704
115.3	0.841284
116.2	0.545611
117	0.362393
117.1	0.555081
117.3	0.461211
117.7	1
118.9	0.687132
119.6	0.833612
119.8	0.453255
120.4	0.450166
121.7	0.698439
122.5	0.574694
122.6	0.613377
123.2	1
124.5	0.503614
124.5	0.596787
124.9	0.490793
126.8	0.428233
128.2	0.714509
128.9	0.806827
129.5	0.651737
130.6	0.587289
131.4	0.539574
132.1	0.769871
132.2	0.424357
133.7	0.537771
134.4	0.491071
134.4	0.433036
134.6	0.380386
136.9	0.511322
138.1	0.507603
139	0.511511
140.3	0.484676
140.9	0.501065
142.6	0.424965
143.3	0.682484
144.4	0.515235
144.5	0.422145
145.9	0.65867
146.4	0.476093
147.4	0.407056
148.2	0.45614
149.3	0.470864
150.2	0.556591
150.8	0.464191
151.7	0.473303
154.1	0.576249
155.8	0.311297
156.3	0.479207
157.4	0.448539
159.5	0.505329
159.6	0.568922
163.5	0.453211
163.5	0.500306
169.1	0.47605
170.7	0.45577
171.5	0.433236
171.8	0.408615
172	0.428488
172.4	0.418793
174	0.437356
176.1	0.501988
176.5	0.449858
177.2	0.5
177.3	0.51551
177.5	0.379718
178.1	0.426165
179.7	0.399555
181.8	0.433443
182.2	0.479144
182.5	0.53863
183.1	0.532496
183.5	0.481199
184.7	0.406064
185.8	0.47901
185.8	0.40958
189.7	0.440696
189.9	0.427067
190.2	0.577287
191	0.432984
191.9	0.398124
196	0.373469
200.1	0.412294
201.3	0.418778
202.2	0.475272
203.7	0.480609
204.3	0.435144
205.2	0.423489
210	0.400476
211.5	0.492199
211.7	0.381672
212.9	0.449977
213.9	0.395512
215.9	0.451598
216.3	0.432732
224.4	0.364973
226	0.423009
228.8	0.437063
230.8	0.44714
232.9	0.392014
235	0.37617
236.3	0.360982
236.7	0.391635
237.4	0.37321
238.1	0.414532
238.6	0.498324
241.1	0.358358
241.7	0.399669
246.1	0.353108
256.8	0.380062
258.8	0.369397
261.8	0.430099
268.8	0.389509
270.3	0.339623
272	0.316544
275.1	0.36823
275.6	0.439405
276.4	0.432706
291.1	0.433528
292.4	0.384063
292.9	0.426425
294.5	0.409508
295.3	0.384694
298.3	0.407643
301.7	0.347696
301.7	0.401724
307.5	0.38374
309	0.402589
316.1	0.300538
318.1	0.363722
319	0.381191
323.7	0.407476
338.2	0.383205
55.5		1
56.5		1
59.4		1
68		1
71.3		1
74.8		1
83		1
92.1		1
94.1		1
96.2		1
106.8		0.660112
124		0.637097
133.9		0.610904
150		0.56
156.7		0.336311
157.6		0.304569
162.7		0.418562
169.4		0.358914
171.4		0.332555
182.8		0.643326
183		0.442623
193		0.4
199.1		0.510799
206		0.475728
209.1		0.46198
238.7		0.341014
279		0.422939
283.6		0.236953
290.1		0.316098
318		0.269811
350.8		0.218358

## Sheet: Fig 1G
Raw_data_Fig 1G
Leaf length (μm)	pTCP4::GUS	pTCP4::TCP4-GUS
32	0
61	0
71	0
75.4	0
81	0
101	0
102	0
128.2	0.50702
130.3	0.66769
137.4	0.644833
152.9	0.649444
154	0.714286
159.3	0.683616
164.3	0.6549
182.3	0.771805
188.6	0.790032
195	1
220.7	1
225.5	1
245	1
245.3	1
254	1
259	1
270.5	1
296.7	1
304.9	1
331	1
331.6	1
339	1
27.4		0
29.4		0
31.1		0
31.7		0
31.8		0
39.4		0
40.5		0
43.4		0
43.7		0
46.9		0
48.6		0
50		0
59.3		0
59.4		0
63.1		0
63.3		0
63.9		0
65.1		0
65.2		0
65.4		0
66.1		0
66.6		0
68.7		0
72		0
76.4		0
77.5		0
78.3		0
79.8		0
80.1		0
82.5		0
82.9		0
83.9		0
85.6		0
86.4		0
86.9		0
88.9		0
89.2		0
89.3		0
89.4		0
89.5		0
91.3		0
92.4		0
94		0
95.6		0
96.4		0
98.3		0.397762
98.6		0
99.6		0
101.3		0.434353
102.5		0
108.1		0.540241
109.6		0
115.3		0
117.4		0
118.8		0
119.5		0.508787
121.8		0.525452
122.4		0.535948
125.4		0.548644
129.5		0.622394
130.7		0.568477
131.7		0.570995
133.6		0.543413
135.5		0.480443
138.2		0.345876
138.3		0.471439
139.7		0.466714
140.8		0.475852
143.6		0.522284
144.9		0.512077
146.8		0.623297
148.6		0.504711
148.7		0.595831
149.3		0.596115
149.5		0.523746
150		0.536
150.5		0.471096
153.8		0.605332
155.6		0.628535
156.6		0.649425
157		0.629936
157.4		0.463151
158.4		0.607955
160.9		0.569298
160.9		0.519577
166.3		0.657246
170.4		0.580399
171.8		0.550058
172.4		0.615429
175.2		0.496575
175.4		0.571836
176.5		0.594334
178		0.564045
178.7		0.506995
178.9		0.499721
179.7		0.623261
186		0.580108
186.8		0.627409
188.9		0.574378
189.2		0.477273
190.1		0.605471
190.6		0.559811
190.8		0.52673
198.2		0.616549
203.1		0.641064
208.3		0.56361
209.5		0.58043
210		0.567143
214.9		0.589577
219.6		0.592896
220.4		0.561252
221		0.551584
221.2		0.692586
222.4		0.591277
224.2		0.562444
232.3		0.579423
233.5		0.655675
240.1		0.599334
241.9		0.600248
250.6		0.613727
251.4		0.609785
253.4		0.589582
255.4		0.666014
257		0.609728
263.1		0.59255
272.7		0.617162
275.7		0.624229
277.1		0.651029
281.5		0.618117
287.1		0.598746
290.9		0.687178
296.3		0.660479
305.3		0.68097
308.6		0.581659
320.5		0.700156
323.3		0.689453
329.4		0.697632
331.7		0.739825
344.7		0.643748

## Sheet: Fig 2B
Raw_data_Fig 2B
Col-0;GR#1 Mock	Col-0;GR#2 Mock	jaw-D;GR#2 Mock	pBLS>>miR319a;GR#2 Mock	tcp2;4;10;GR#1 Mock	tcp2;3;4;10	Col-0;GR#1 DEX	Col-0;GR#2 DEX	jaw-D;GR#2 DEX	pBLS>>miR319a;GR#2 DEX	tcp2;4;10;GR#1 DEX
0.592955	0.45374	0.708873	0.621407	0.725296	0.784822	0.562066	0.38835	0.858801	0.605108	0.504902
0.58046	0.632039	0.769691	1	0.719298	0.514313	0.36014	0.319471	0.75566	0.509804	0.598433
0.507648	0.815562	1	1	0.73301	0.722587	0.370927	0.423364	0.591711	0.764606	1
0.612965	0.56705	0.695441	0.527856	0.705141	1	0.393591	0.352612	0.620016	0.484412	0.59833
0.595806	0.906844	1	0.54291	0.700483	0.81557	0.313115	0.299822	0.565019	0.560572	0.624319
0.516822	0.482922	1	0.775669	0.664436	0.723982	0.510949	0.262367	0.501451	0.32746	0.482394
0.495798	0.773177	1	0.61068	0.721172	0.660394	0.422614	0.244774	0.569986	0.475364	0.431065
0.656192	0.721311	1	0.580484	0.678942	0.611459	0.411303	0.284979	0.554277	0.397306	0.630113
0.585923	0.545611	0.771163	0.676206	0.795689	0.641392	0.352167	0.308714	0.572946	0.428	0.694683
0.632101	0.461211	0.708063	0.674267	0.812325	0.811556	0.204633	0.371451	0.536835	0.294471	0.676621
0.601069	0.604359	0.67642	0.638535	0.738117	0.639301	0.489857	0.25721	0.489987	0.287514	0.423339
0.633126	0.453255	0.683065	0.683176	0.612701	0.86099	0.3782	0.290797	0.510204	0.591848	0.52451
0.709075	0.613377	0.557662	0.626831	0.766696	0.532934	0.32265	0.334294	0.511614	0.44	0.450612
0.457447	0.503614	0.635008	0.58792	1	1	0.354861	0.258537	0.463874		0.688672
0.539947	0.54372	0.63587	0.702823	0.647788	0.72093	0.422438	0.33356	0.412642		0.442011
0.365704	0.433036	0.689815	0.512803	0.642794	0.656394	0.270028	0.311914	0.338372		0.467638
0.535345	0.494161	0.456781	0.632844	0.6781	0.673298	0.349828	0.358667	0.439236		0.569034
1	0.507603	0.456076	0.674525	0.602273	0.756116	0.424761	0.232759	0.394263		0.391673
0.607725	0.501065	0.58556	0.556352	0.630623	0.63685	0.367054	0.33664	0.425281		0.491147
0.671233	0.559945	0.716846	1	0.836457	0.621189	0.375171	0.317701	0.533298		0.577897
0.712721	0.422145	0.721546	0.725016	0.65827	0.717226	0.409792	0.331582	0.557219		0.514394
0.687132	0.407056	0.666667	0.507711	0.662196	0.663657	0.320292	0.289141			0.51504
0.450166	0.45614	0.525759	0.69008	0.802817	0.658339	0.370809	0.31407			0.544932
0.574694	0.473303	0.595355	0.677812	0.866005	0.618601	0.399619	0.218456			0.495374
0.490793	0.464981	0.586835	0.772645	0.681219	0.691482	0.291957	0.333531			0.747881
0.596838	0.35837	0.620856	0.668258	0.596906	0.529872	0.290226	0.262544			0.365303
0.428233	0.544493	0.682124	0.578182	0.647394	0.533946	0.383538	0.293348			0.4926
0.619345	0.362266	0.725581	0.595798	0.736459	0.664345	0.274668	0.37763			0.829593
0.651737	0.373607	0.616048		0.651858	0.629066	0.22203	0.272977			0.487126
0.587289	0.425806	0.513193		0.519647	0.576948	0.36037	0.259538			0.496528
0.468798	0.362251	0.626462		0.671474	0.625964	0.279837	0.248408			0.587707
0.539023	0.415698	0.606227		0.806555	0.555342		0.302045			0.306529
0.529957	0.415116	0.510473		0.745642	0.57626		0.351631			0.527211
0.599288	0.525404	0.609134		0.64539	0.633481		0.298799			0.377497
0.529037	0.51139	0.647389		0.876078	0.556553					0.432362
0.590557	0.542841	0.611294		0.676791	0.569948					0.547575
0.574334	0.480157	0.460022		0.716511	0.602457					0.466707
0.490553	0.386829	0.522356		0.65723	0.588858					0.35114
0.467645	0.418541	0.571505		0.690494	0.549085					0.564912
0.394616	0.467575	0.500781		0.745647	0.612092					0.383954
0.40091	0.359544	0.466565		0.505551	0.62916					0.332203
0.429742	0.457792			0.678859	0.576396					0.371383
0.392611	0.525984			0.585579	0.553058					0.370985
0.508945	0.328725			0.661818	0.587409					0.479401
0.5	0.362016			0.617839	0.488095					0.36887
0.467036	0.369411			0.662319	0.584449					0.316396
0.417929	0.456796			0.658466	0.524987					0.430761
0.400846				0.651773
0.522054				0.760976
0.452367				0.584239
0.423758				0.554054
0.536765				0.607358
0.390874				0.537949
0.284011				0.541558
0.417019				0.560616
0.396004				0.585942
0.376404				0.561022
0.486019				0.591954
0.437595				0.664122
0.392226				0.535919
0.38019				0.53719
				0.627834
				0.611457
				0.583028
				0.571341
				0.725562
				0.538415
				0.642428
				0.550984
				0.5769
				0.518453
				0.613781
				0.516667
				0.497719
				0.634561
				0.630691
				0.554336
				0.538253
				0.504052
				0.501332
				0.469899
				0.475358
				0.452243
				0.534943
				0.431282
				0.500769
				0.484647
Summary_Statistics_Fig 2B
Compare cell means regardless of rows and columns
Number of families	1
Number of comparisons per family	55
Alpha	0.05
Tukey's multiple comparisons test	Predicted (LS) mean diff.	95.00% CI of diff.	Below threshold?	Summary	Adjusted P Value
Mock:Col-0;GR#1 vs. Mock:Col-0;GR#2	0.0404	-0.01811 to 0.09890	No	ns	0.5007
Mock:Col-0;GR#1 vs. Mock:jaw-D;GR#2	-0.1495	-0.2125 to -0.08653	Yes	****	<0.0001
Mock:Col-0;GR#1 vs. Mock:pBLS>>miR319a;GR#2	-0.1378	-0.2098 to -0.06583	Yes	****	<0.0001
Mock:Col-0;GR#1 vs. Mock:tcp2;4;10;GR#1	-0.1254	-0.1773 to -0.07347	Yes	****	<0.0001
Mock:Col-0;GR#1 vs. Mock:tcp2;3;4;10	-0.1277	-0.1977 to -0.05763	Yes	****	<0.0001
Mock:Col-0;GR#1 vs. DEX:Col-0;GR#1	0.1538	0.1142 to 0.1935	Yes	****	<0.0001
Mock:Col-0;GR#1 vs. DEX:Col-0;GR#2	0.1942	0.1254 to 0.2630	Yes	****	<0.0001
Mock:Col-0;GR#1 vs. DEX:jaw-D;GR#2	0.004297	-0.07009 to 0.07868	No	ns	>0.9999
Mock:Col-0;GR#1 vs. DEX:pBLS>>miR319a;GR#2	0.016	-0.06656 to 0.09856	No	ns	>0.9999
Mock:Col-0;GR#1 vs. DEX:tcp2;4;10;GR#1	0.02844	-0.03653 to 0.09342	No	ns	0.9554
Mock:Col-0;GR#2 vs. Mock:jaw-D;GR#2	-0.1899	-0.2547 to -0.1252	Yes	****	<0.0001
Mock:Col-0;GR#2 vs. Mock:pBLS>>miR319a;GR#2	-0.1782	-0.2518 to -0.1046	Yes	****	<0.0001
Mock:Col-0;GR#2 vs. Mock:tcp2;4;10;GR#1	-0.1658	-0.2198 to -0.1118	Yes	****	<0.0001
Mock:Col-0;GR#2 vs. Mock:tcp2;3;4;10	-0.168	-0.2403 to -0.09581	Yes	****	<0.0001
Mock:Col-0;GR#2 vs. DEX:Col-0;GR#1	0.1134	0.04094 to 0.1859	Yes	****	<0.0001
Mock:Col-0;GR#2 vs. DEX:Col-0;GR#2	0.1538	0.1142 to 0.1935	Yes	****	<0.0001
Mock:Col-0;GR#2 vs. DEX:jaw-D;GR#2	-0.0361	-0.1137 to 0.04149	No	ns	0.9321
Mock:Col-0;GR#2 vs. DEX:pBLS>>miR319a;GR#2	-0.0244	-0.1099 to 0.06110	No	ns	0.9987
Mock:Col-0;GR#2 vs. DEX:tcp2;4;10;GR#1	-0.01195	-0.08056 to 0.05665	No	ns	>0.9999
Mock:jaw-D;GR#2 vs. Mock:pBLS>>miR319a;GR#2	0.0117	-0.06547 to 0.08888	No	ns	>0.9999
Mock:jaw-D;GR#2 vs. Mock:tcp2;4;10;GR#1	0.02415	-0.03474 to 0.08303	No	ns	0.9723
Mock:jaw-D;GR#2 vs. Mock:tcp2;3;4;10	0.02188	-0.05348 to 0.09723	No	ns	0.9985
Mock:jaw-D;GR#2 vs. DEX:Col-0;GR#1	0.3033	0.2289 to 0.3778	Yes	****	<0.0001
Mock:jaw-D;GR#2 vs. DEX:Col-0;GR#2	0.3437	0.2695 to 0.4180	Yes	****	<0.0001
Mock:jaw-D;GR#2 vs. DEX:jaw-D;GR#2	0.1538	0.1142 to 0.1935	Yes	****	<0.0001
Mock:jaw-D;GR#2 vs. DEX:pBLS>>miR319a;GR#2	0.1655	0.07838 to 0.2527	Yes	****	<0.0001
Mock:jaw-D;GR#2 vs. DEX:tcp2;4;10;GR#1	0.178	0.1073 to 0.2487	Yes	****	<0.0001
Mock:pBLS>>miR319a;GR#2 vs. Mock:tcp2;4;10;GR#1	0.01244	-0.05599 to 0.08088	No	ns	>0.9999
Mock:pBLS>>miR319a;GR#2 vs. Mock:tcp2;3;4;10	0.01017	-0.07271 to 0.09305	No	ns	>0.9999
Mock:pBLS>>miR319a;GR#2 vs. DEX:Col-0;GR#1	0.2916	0.2098 to 0.3734	Yes	****	<0.0001
Mock:pBLS>>miR319a;GR#2 vs. DEX:Col-0;GR#2	0.332	0.2504 to 0.4137	Yes	****	<0.0001
Mock:pBLS>>miR319a;GR#2 vs. DEX:jaw-D;GR#2	0.1421	0.05575 to 0.2285	Yes	****	<0.0001
Mock:pBLS>>miR319a;GR#2 vs. DEX:pBLS>>miR319a;GR#2	0.1538	0.1142 to 0.1935	Yes	****	<0.0001
Mock:pBLS>>miR319a;GR#2 vs. DEX:tcp2;4;10;GR#1	0.1663	0.08785 to 0.2447	Yes	****	<0.0001
Mock:tcp2;4;10;GR#1 vs. Mock:tcp2;3;4;10	-0.002271	-0.06873 to 0.06419	No	ns	>0.9999
Mock:tcp2;4;10;GR#1 vs. DEX:Col-0;GR#1	0.2792	0.2136 to 0.3448	Yes	****	<0.0001
Mock:tcp2;4;10;GR#1 vs. DEX:Col-0;GR#2	0.3196	0.2542 to 0.3850	Yes	****	<0.0001
Mock:tcp2;4;10;GR#1 vs. DEX:jaw-D;GR#2	0.1297	0.05843 to 0.2009	Yes	****	<0.0001
Mock:tcp2;4;10;GR#1 vs. DEX:pBLS>>miR319a;GR#2	0.1414	0.06163 to 0.2211	Yes	****	<0.0001
Mock:tcp2;4;10;GR#1 vs. DEX:tcp2;4;10;GR#1	0.1538	0.1142 to 0.1935	Yes	****	<0.0001
Mock:tcp2;3;4;10 vs. DEX:Col-0;GR#1	0.2815	0.2079 to 0.3551	Yes	****	<0.0001
Mock:tcp2;3;4;10 vs. DEX:Col-0;GR#2	0.3219	0.2479 to 0.3958	Yes	****	<0.0001
Mock:tcp2;3;4;10 vs. DEX:jaw-D;GR#2	0.1319	0.05331 to 0.2106	Yes	****	<0.0001
Mock:tcp2;3;4;10 vs. DEX:pBLS>>miR319a;GR#2	0.1437	0.05737 to 0.2299	Yes	****	<0.0001
Mock:tcp2;3;4;10 vs. DEX:tcp2;4;10;GR#1	0.1561	0.08619 to 0.2260	Yes	****	<0.0001
DEX:Col-0;GR#1 vs. DEX:Col-0;GR#2	0.0404	-0.01811 to 0.09890	No	ns	0.5007
DEX:Col-0;GR#1 vs. DEX:jaw-D;GR#2	-0.1495	-0.2125 to -0.08653	Yes	****	<0.0001
DEX:Col-0;GR#1 vs. DEX:pBLS>>miR319a;GR#2	-0.1378	-0.2098 to -0.06583	Yes	****	<0.0001
DEX:Col-0;GR#1 vs. DEX:tcp2;4;10;GR#1	-0.1254	-0.1773 to -0.07347	Yes	****	<0.0001
DEX:Col-0;GR#2 vs. DEX:jaw-D;GR#2	-0.1899	-0.2547 to -0.1252	Yes	****	<0.0001
DEX:Col-0;GR#2 vs. DEX:pBLS>>miR319a;GR#2	-0.1782	-0.2518 to -0.1046	Yes	****	<0.0001
DEX:Col-0;GR#2 vs. DEX:tcp2;4;10;GR#1	-0.1658	-0.2198 to -0.1118	Yes	****	<0.0001
DEX:jaw-D;GR#2 vs. DEX:pBLS>>miR319a;GR#2	0.0117	-0.06547 to 0.08888	No	ns	>0.9999
DEX:jaw-D;GR#2 vs. DEX:tcp2;4;10;GR#1	0.02415	-0.03474 to 0.08303	No	ns	0.9723
DEX:pBLS>>miR319a;GR#2 vs. DEX:tcp2;4;10;GR#1	0.01244	-0.05599 to 0.08088	No	ns	>0.9999
Test details	Predicted (LS) mean 1	Predicted (LS) mean 2	Predicted (LS) mean diff.	SE of diff.	N1	N2	q	DF
Mock:Col-0;GR#1 vs. Mock:Col-0;GR#2	0.5209	0.4805	0.0404	0.01781	61	47	3.208	450
Mock:Col-0;GR#1 vs. Mock:jaw-D;GR#2	0.5209	0.6704	-0.1495	0.01917	61	41	11.03	450
Mock:Col-0;GR#1 vs. Mock:pBLS>>miR319a;GR#2	0.5209	0.6587	-0.1378	0.02191	61	28	8.895	450
Mock:Col-0;GR#1 vs. Mock:tcp2;4;10;GR#1	0.5209	0.6463	-0.1254	0.0158	61	87	11.22	450
Mock:Col-0;GR#1 vs. Mock:tcp2;3;4;10	0.5209	0.6485	-0.1277	0.02131	61	47	8.47	450
Mock:Col-0;GR#1 vs. DEX:Col-0;GR#1	0.5209	0.3671	0.1538	0.01206	61	31	18.03	450
Mock:Col-0;GR#1 vs. DEX:Col-0;GR#2	0.5209	0.3267	0.1942	0.02094	61	34	13.12	450
Mock:Col-0;GR#1 vs. DEX:jaw-D;GR#2	0.5209	0.5166	0.004297	0.02264	61	21	0.2684	450
Mock:Col-0;GR#1 vs. DEX:pBLS>>miR319a;GR#2	0.5209	0.5049	0.016	0.02513	61	13	0.9005	450
Mock:Col-0;GR#1 vs. DEX:tcp2;4;10;GR#1	0.5209	0.4924	0.02844	0.01978	61	47	2.034	450
Mock:Col-0;GR#2 vs. Mock:jaw-D;GR#2	0.4805	0.6704	-0.1899	0.01971	47	41	13.62	450
Mock:Col-0;GR#2 vs. Mock:pBLS>>miR319a;GR#2	0.4805	0.6587	-0.1782	0.0224	47	28	11.25	450
Mock:Col-0;GR#2 vs. Mock:tcp2;4;10;GR#1	0.4805	0.6463	-0.1658	0.01644	47	87	14.26	450
Mock:Col-0;GR#2 vs. Mock:tcp2;3;4;10	0.4805	0.6485	-0.168	0.02199	47	47	10.81	450
Mock:Col-0;GR#2 vs. DEX:Col-0;GR#1	0.4805	0.3671	0.1134	0.02206	47	31	7.271	450
Mock:Col-0;GR#2 vs. DEX:Col-0;GR#2	0.4805	0.3267	0.1538	0.01206	47	34	18.03	450
Mock:Col-0;GR#2 vs. DEX:jaw-D;GR#2	0.4805	0.5166	-0.0361	0.02362	47	21	2.162	450
Mock:Col-0;GR#2 vs. DEX:pBLS>>miR319a;GR#2	0.4805	0.5049	-0.0244	0.02602	47	13	1.326	450
Mock:Col-0;GR#2 vs. DEX:tcp2;4;10;GR#1	0.4805	0.4924	-0.01195	0.02088	47	47	0.8096	450
Mock:jaw-D;GR#2 vs. Mock:pBLS>>miR319a;GR#2	0.6704	0.6587	0.0117	0.02349	41	28	0.7047	450
Mock:jaw-D;GR#2 vs. Mock:tcp2;4;10;GR#1	0.6704	0.6463	0.02415	0.01792	41	87	1.905	450
Mock:jaw-D;GR#2 vs. Mock:tcp2;3;4;10	0.6704	0.6485	0.02188	0.02294	41	47	1.349	450
Mock:jaw-D;GR#2 vs. DEX:Col-0;GR#1	0.6704	0.3671	0.3033	0.02266	41	31	18.93	450
Mock:jaw-D;GR#2 vs. DEX:Col-0;GR#2	0.6704	0.3267	0.3437	0.0226	41	34	21.51	450
Mock:jaw-D;GR#2 vs. DEX:jaw-D;GR#2	0.6704	0.5166	0.1538	0.01206	41	21	18.03	450
Mock:jaw-D;GR#2 vs. DEX:pBLS>>miR319a;GR#2	0.6704	0.5049	0.1655	0.02653	41	13	8.825	450
Mock:jaw-D;GR#2 vs. DEX:tcp2;4;10;GR#1	0.6704	0.4924	0.178	0.02152	41	47	11.69	450
Mock:pBLS>>miR319a;GR#2 vs. Mock:tcp2;4;10;GR#1	0.6587	0.6463	0.01244	0.02083	28	87	0.8447	450
Mock:pBLS>>miR319a;GR#2 vs. Mock:tcp2;3;4;10	0.6587	0.6485	0.01017	0.02523	28	47	0.5702	450
Mock:pBLS>>miR319a;GR#2 vs. DEX:Col-0;GR#1	0.6587	0.3671	0.2916	0.0249	28	31	16.57	450
Mock:pBLS>>miR319a;GR#2 vs. DEX:Col-0;GR#2	0.6587	0.3267	0.332	0.02485	28	34	18.9	450
Mock:pBLS>>miR319a;GR#2 vs. DEX:jaw-D;GR#2	0.6587	0.5166	0.1421	0.02629	28	21	7.646	450
Mock:pBLS>>miR319a;GR#2 vs. DEX:pBLS>>miR319a;GR#2	0.6587	0.5049	0.1538	0.01206	28	13	18.03	450
Mock:pBLS>>miR319a;GR#2 vs. DEX:tcp2;4;10;GR#1	0.6587	0.4924	0.1663	0.02387	28	47	9.852	450
Mock:tcp2;4;10;GR#1 vs. Mock:tcp2;3;4;10	0.6463	0.6485	-0.002271	0.02023	87	47	0.1588	450
Mock:tcp2;4;10;GR#1 vs. DEX:Col-0;GR#1	0.6463	0.3671	0.2792	0.01998	87	31	19.76	450
Mock:tcp2;4;10;GR#1 vs. DEX:Col-0;GR#2	0.6463	0.3267	0.3196	0.0199	87	34	22.72	450
Mock:tcp2;4;10;GR#1 vs. DEX:jaw-D;GR#2	0.6463	0.5166	0.1297	0.02169	87	21	8.457	450
Mock:tcp2;4;10;GR#1 vs. DEX:pBLS>>miR319a;GR#2	0.6463	0.5049	0.1414	0.02427	87	13	8.237	450
Mock:tcp2;4;10;GR#1 vs. DEX:tcp2;4;10;GR#1	0.6463	0.4924	0.1538	0.01206	87	47	18.03	450
Mock:tcp2;3;4;10 vs. DEX:Col-0;GR#1	0.6485	0.3671	0.2815	0.0224	47	31	17.77	450
Mock:tcp2;3;4;10 vs. DEX:Col-0;GR#2	0.6485	0.3267	0.3219	0.02251	47	34	20.22	450
Mock:tcp2;3;4;10 vs. DEX:jaw-D;GR#2	0.6485	0.5166	0.1319	0.02394	47	21	7.796	450
Mock:tcp2;3;4;10 vs. DEX:pBLS>>miR319a;GR#2	0.6485	0.5049	0.1437	0.02626	47	13	7.736	450
Mock:tcp2;3;4;10 vs. DEX:tcp2;4;10;GR#1	0.6485	0.4924	0.1561	0.02128	47	47	10.38	450
DEX:Col-0;GR#1 vs. DEX:Col-0;GR#2	0.3671	0.3267	0.0404	0.01781	31	34	3.208	450
DEX:Col-0;GR#1 vs. DEX:jaw-D;GR#2	0.3671	0.5166	-0.1495	0.01917	31	21	11.03	450
DEX:Col-0;GR#1 vs. DEX:pBLS>>miR319a;GR#2	0.3671	0.5049	-0.1378	0.02191	31	13	8.895	450
DEX:Col-0;GR#1 vs. DEX:tcp2;4;10;GR#1	0.3671	0.4924	-0.1254	0.0158	31	47	11.22	450
DEX:Col-0;GR#2 vs. DEX:jaw-D;GR#2	0.3267	0.5166	-0.1899	0.01971	34	21	13.62	450
DEX:Col-0;GR#2 vs. DEX:pBLS>>miR319a;GR#2	0.3267	0.5049	-0.1782	0.0224	34	13	11.25	450
DEX:Col-0;GR#2 vs. DEX:tcp2;4;10;GR#1	0.3267	0.4924	-0.1658	0.01644	34	47	14.26	450
DEX:jaw-D;GR#2 vs. DEX:pBLS>>miR319a;GR#2	0.5166	0.5049	0.0117	0.02349	21	13	0.7047	450
DEX:jaw-D;GR#2 vs. DEX:tcp2;4;10;GR#1	0.5166	0.4924	0.02415	0.01792	21	47	1.905	450
DEX:pBLS>>miR319a;GR#2 vs. DEX:tcp2;4;10;GR#1	0.5049	0.4924	0.01244	0.02083	13	47	0.8447	450

## Sheet: Fig 2C
Raw_data_Fig 2C
Col-0;GR#1 Mock	Col-0;GR#2 Mock	jaw-D;GR#2 Mock	pBLS>>miR319a;GR#2 Mock	tcp2;4;10;GR#1 Mock	tcp2;3;4;10	Col-0;GR#1 DEX	Col-0;GR#2 DEX	jaw-D;GR#2 DEX	pBLS>>miR319a;GR#2 DEX	tcp2;4;10;GR#1 DEX
9.25	7.4	44.4	43.5	22.2	56.4	3.7	0	20	0	17.9

## Sheet: Fig 2D
Raw_data_Fig 2D
Col-0;GR#2 Mock	jaw-D;GR#2 Mock	tcp2;4;10;GR#1 Mock	tcp2;3;4;10	Col-0;GR#2 DEX	jaw-D;GR#2 DEX	tcp2;4;10;GR#1 DEX
0.691165	1.689	2.18149	5.022	0.152862	0.969066	1.23408
1.16431	2.89521	1.27325	6.024	0.0470345	1.07115	0.906383
1.24265	1.84378	1.5208	2.302	0.169127	1.22958	0.802002
Summary_Statistics_Fig 2D
Number of families	1
Number of comparisons per family	6
Alpha	0.05
Dunnett's multiple comparisons test	Mean Diff.	95.00% CI of diff.	Below threshold?	Summary	Adjusted P Value	A-?
Col-0;GR#2 Mock vs. jaw-D;GR#2 Mock	-1.115	-1.980 to -0.2496	Yes	*	0.015	B	jaw-D;GR#2 Mock
Col-0;GR#2 Mock vs. tcp2;4;10;GR#1 Mock	-0.6258	-1.336 to 0.08417	No	ns	0.083	C	tcp2;4;10;GR#1 Mock
Col-0;GR#2 Mock vs. tcp2;3;4;10;GR#1 Mock	-3.417	-6.122 to -0.7110	Yes	*	0.0197	D	tcp2;3;4;10;GR#1 Mock
Col-0;GR#2 Mock vs. Col-0;GR#2 DEX	0.9097	0.1997 to 1.620	Yes	*	0.0154	E	Col-0;GR#2 DEX
Col-0;GR#2 Mock vs. jaw-D;GR#2 DEX	-0.06227	-0.9277 to 0.8032	No	ns	0.9933	F	jaw-D;GR#2 DEX
Col-0;GR#2 Mock vs. tcp2;4;10;GR#1 DEX	0.05189	-0.6581 to 0.7619	No	ns	0.993	G	tcp2;4;10;GR#1 DEX
Test details	Mean 1	Mean 2	Mean Diff.	SE of diff.	n1	n2	q	DF
Col-0;GR#2 Mock vs. jaw-D;GR#2 Mock	1.033	2.143	-1.115	0.3005	3	3	3.71	8
Col-0;GR#2 Mock vs. tcp2;4;10;GR#1 Mock	1.033	1.659	-0.6258	0.2465	3	3	2.538	8
Col-0;GR#2 Mock vs. tcp2;3;4;10;GR#1 Mock	1.033	4.449	-3.417	0.945	3	3	3.615	6
Col-0;GR#2 Mock vs. Col-0;GR#2 DEX	1.033	0.123	0.9097	0.2465	3	3	3.69	8
Col-0;GR#2 Mock vs. jaw-D;GR#2 DEX	1.033	1.09	-0.06227	0.3005	3	3	0.2072	8
Col-0;GR#2 Mock vs. tcp2;4;10;GR#1 DEX	1.033	0.9808	0.05189	0.2465	3	3	0.2105	8
Test details	Mean 1	Mean 2	Mean Diff.	SE of diff.	n1	n2	q	DF
Col-0;GR#2 Mock vs. tcp2;4;10;GR#1 Mock	1.033	1.659	-0.6258	0.945	3	3	0.6622	6

## Sheet: Fig 3B
Raw_data_Fig 3B
Col-0;GR#1Mock	Col-0;GR#1 DEX	Col-0;GR#2 Mock	Col-0;GR#2DEX	Col-0;pMIR319C::rTCP4-GR#1.1 Mock	Col-0;pMIR319C::rTCP4-GR#1.1 DEX	Col-0;pMIR319C::rTCP4-GR#1.2 Mock	Col-0;pMIR319C::rTCP4-GR#1.2 DEX	Col-0;pRPS5A::rTCP4-GR#1.1 Mock	Col-0;pRPS5A::rTCP4-GR#1.1 DEX	Col-0;pRPS5A::rTCP4:GR#1.2 Mock	Col-0;pRPS5A::rTCP4-GR#1.2 DEX
0.72546	0.534173	1	0.451362	1	0	0.466667	0	0.592532	0	1	0
0.496274	0.360071	0.644604	0.344828	0.489091	0.370805	0.678218	0	1	0.337963	1	0
0.56213	0.770919	0.693069	0.388805	0.61743	0.306533	0.617021	0.281106	0.448227	0	0.334432	0.27674
0.677941	0.34543	0.68544	0.357143	0.541565	0	0.592705	0	0.548798	0.296081	0.420741	0.330567
0.596774	0.402676	1	0.285112	1	0.398293	0.807143	0	0.567604	0	0.669903	0.423483
0.502196	0.327103	0.642487	0.299864	0.506742	0.29909	0.56393	0	0.51269	0.217207	0.520974	0.30559
0.580737	0.446224	0.72445	0.405195	0.640914	0.363184	1	0.191155	0.537383	0.23301	0.447742	0.394177
0.451524	0.569005	0.736641	0.460477	0.503597	0.301453	1	0.209929	0.538724	0.101911	0.486521	0
0.481879	0.672222	0.39372	0.407447	0.900771	0.378313	1	0	0.590217	0	0.478448	0.357518
0.538663	0.554167	0.392567	0.309548	0.660348	0.325175	0.776404	0	0.38932	0.101863	0.457732	0.385842
0.580603	1	0.415819	0.38835	0.579845	0.262147	0.594684	0	0.489914	0.209418	0.628122	0.362735
1	0.510949	0.408186	0.319471	0.647465	0.233666	0.643172	0.304927	0.570363	0.420673	0.400181	0.381232
0.649805	0.422614	0.56823	0.423364	0.550691	0.391819	0.641612	0.253149	0.430921	0.170213	0.459266	0.302235
0.59715	0.32265	0.575502	0.352612	0.579182	0.302548	0.667647	0	0.341346	0	0.489325	0.334432
0.449398	0.422438	0.609707	0.299822	0.586303	0.372881	0.570736	0	0.520706	0.20585	0.486831	0.142857
0.458432	0.367054	0.45374	0.262367	0.420981	0.403697	0.627864	0	0.392638	0.223493	0.40518	0.287007
0.574468	0.399619	0.632039	0.244774	0.500664	0.27758	0.509624	0	0.355895	0.334362	0.533333	0.274732
0.640845	0.383538	0.815562	0.284979		0.317223	0.687614	0	0.413817	0.16699	0.482158
0.63512	0.339496	0.56705	0.308714		0.364636	0.558929	0.100694	0.411845	0.289401	0.551809
0.65237	0.495854	0.906844	0.371451		0.228835	0.701322	0.297945	0.42072	0.235685	0.49513
0.768539	0.357599	0.482922	0.25721		0.296989	0.604754	0		0.234466	0.484487
0.50933	0.343434	0.773177	0.290797		0.191011	0.49869	0		0.292897	0.520222
0.482162	0.362264	0.721311	0.334294		0.270032	0.549565	0.0872928		0.279748	0.417378
1	0.324969	0.545611	0.258537		0.448	0.58959	0.203625		0.277212	0.463064
0.58046	0.403004	0.461211	0.33356		0.258736	0.521739	0		0.193384	0.492126
0.507648	0.32638	0.604359	0.311914		0.139793	0.531056	0
0.495798	0.361884	0.453255	0.358667		0.170644	0.488426	0.302686
0.632101	0.562066	0.613377	0.232759			0.548027	0.266599
0.601069	0.36014	0.503614				0.510037	0.185658
0.457447	0.370927	0.54372				0.566256	0.251412
0.365704	0.313115	0.433036				0.625793	0.19888
0.687132	0.411303	0.494161				0.476125	0.169601
0.450166	0.204633	0.507603				0.519821	0
0.574694	0.489857	0.501065					0.257021
0.490793	0.3782	0.559945					0.229202
0.428233	0.354861	0.422145					0.274725
0.651737	0.270028	0.407056					0.196895
0.587289	0.349828	0.45614					0.178514
	0.424761	0.473303					0.171222
	0.375171						0.275502
	0.320292						0.14636
							0.271148
							0.253574
							0.231461
							0.19688
							0.193382
							0.165452
							0.156877
							0.216254
							0.152128
							0.22139
							0.178687
							0.126289
Summary_Statistics_Fig 3B
Compare cell means regardless of rows and columns
Number of families	1
Number of comparisons per family	66
Alpha	0.05
Tukey's multiple comparisons test	Predicted (LS) mean diff.	95.00% CI of diff.	Below threshold?	Summary	Adjusted P Value
Mock :Col-0;GR #1 vs. Mock :Col-0;GR #2	-0.003037	-0.1034 to 0.09737	No	ns	>0.9999
Mock :Col-0;GR #1 vs. Mock :Col-0;ProMIR319C;GR #1	-0.04876	-0.1773 to 0.07977	No	ns	0.9845
Mock :Col-0;GR #1 vs. Mock :Col-0;ProMIR319C;GR #2	-0.04618	-0.1510 to 0.05863	No	ns	0.9525
Mock :Col-0;GR #1 vs. Mock :Col-0;ProRPS5a;GR #1	0.07848	-0.04321 to 0.2002	No	ns	0.6073
Mock :Col-0;GR #1 vs. Mock :Col-0;ProRPS5a;GR #2	0.05716	-0.05628 to 0.1706	No	ns	0.8857
Mock :Col-0;GR #1 vs. DEX:Col-0;GR #1	0.1599	0.06075 to 0.2591	Yes	****	<0.0001
Mock :Col-0;GR #1 vs. DEX:Col-0;GR #2	0.2485	0.1388 to 0.3582	Yes	****	<0.0001
Mock :Col-0;GR #1 vs. DEX:Col-0;ProMIR319C;GR #1	0.298	0.1871 to 0.4088	Yes	****	<0.0001
Mock :Col-0;GR #1 vs. DEX:Col-0;ProMIR319C;GR #2	0.4426	0.3490 to 0.5362	Yes	****	<0.0001
Mock :Col-0;GR #1 vs. DEX:Col-0;ProRPS5a;GR #1	0.3893	0.2759 to 0.5027	Yes	****	<0.0001
Mock :Col-0;GR #1 vs. DEX:Col-0;ProRPS5a;GR #2	0.314	0.1854 to 0.4425	Yes	****	<0.0001
Mock :Col-0;GR #2 vs. Mock :Col-0;ProMIR319C;GR #1	-0.04572	-0.1737 to 0.08230	No	ns	0.9905
Mock :Col-0;GR #2 vs. Mock :Col-0;ProMIR319C;GR #2	-0.04314	-0.1473 to 0.06104	No	ns	0.9697
Mock :Col-0;GR #2 vs. Mock :Col-0;ProRPS5a;GR #1	0.08151	-0.03963 to 0.2027	No	ns	0.5407
Mock :Col-0;GR #2 vs. Mock :Col-0;ProRPS5a;GR #2	0.06019	-0.05266 to 0.1730	No	ns	0.8409
Mock :Col-0;GR #2 vs. DEX:Col-0;GR #1	0.163	0.06445 to 0.2615	Yes	****	<0.0001
Mock :Col-0;GR #2 vs. DEX:Col-0;GR #2	0.2515	0.1424 to 0.3606	Yes	****	<0.0001
Mock :Col-0;GR #2 vs. DEX:Col-0;ProMIR319C;GR #1	0.301	0.1907 to 0.4113	Yes	****	<0.0001
Mock :Col-0;GR #2 vs. DEX:Col-0;ProMIR319C;GR #2	0.4456	0.3527 to 0.5385	Yes	****	<0.0001
Mock :Col-0;GR #2 vs. DEX:Col-0;ProRPS5a;GR #1	0.3923	0.2795 to 0.5052	Yes	****	<0.0001
Mock :Col-0;GR #2 vs. DEX:Col-0;ProRPS5a;GR #2	0.317	0.1890 to 0.4450	Yes	****	<0.0001
Mock :Col-0;ProMIR319C;GR #1 vs. Mock :Col-0;ProMIR319C;GR #2	0.002578	-0.1289 to 0.1341	No	ns	>0.9999
Mock :Col-0;ProMIR319C;GR #1 vs. Mock :Col-0;ProRPS5a;GR #1	0.1272	-0.01807 to 0.2725	No	ns	0.1523
Mock :Col-0;ProMIR319C;GR #1 vs. Mock :Col-0;ProRPS5a;GR #2	0.1059	-0.03256 to 0.2444	No	ns	0.333
Mock :Col-0;ProMIR319C;GR #1 vs. DEX:Col-0;GR #1	0.2087	0.08163 to 0.3358	Yes	****	<0.0001
Mock :Col-0;ProMIR319C;GR #1 vs. DEX:Col-0;GR #2	0.2972	0.1618 to 0.4327	Yes	****	<0.0001
Mock :Col-0;ProMIR319C;GR #1 vs. DEX:Col-0;ProMIR319C;GR #1	0.3467	0.2103 to 0.4831	Yes	****	<0.0001
Mock :Col-0;ProMIR319C;GR #1 vs. DEX:Col-0;ProMIR319C;GR #2	0.4913	0.3686 to 0.6141	Yes	****	<0.0001
Mock :Col-0;ProMIR319C;GR #1 vs. DEX:Col-0;ProRPS5a;GR #1	0.438	0.2996 to 0.5765	Yes	****	<0.0001
Mock :Col-0;ProMIR319C;GR #1 vs. DEX:Col-0;ProRPS5a;GR #2	0.3627	0.2116 to 0.5138	Yes	****	<0.0001
Mock :Col-0;ProMIR319C;GR #2 vs. Mock :Col-0;ProRPS5a;GR #1	0.1247	-0.0001672 to 0.2495	No	ns	0.0507
Mock :Col-0;ProMIR319C;GR #2 vs. Mock :Col-0;ProRPS5a;GR #2	0.1033	-0.01346 to 0.2201	No	ns	0.1415
Mock :Col-0;ProMIR319C;GR #2 vs. DEX:Col-0;GR #1	0.2061	0.1031 to 0.3091	Yes	****	<0.0001
Mock :Col-0;ProMIR319C;GR #2 vs. DEX:Col-0;GR #2	0.2946	0.1815 to 0.4078	Yes	****	<0.0001
Mock :Col-0;ProMIR319C;GR #2 vs. DEX:Col-0;ProMIR319C;GR #1	0.3442	0.2298 to 0.4585	Yes	****	<0.0001
Mock :Col-0;ProMIR319C;GR #2 vs. DEX:Col-0;ProMIR319C;GR #2	0.4888	0.3911 to 0.5864	Yes	****	<0.0001
Mock :Col-0;ProMIR319C;GR #2 vs. DEX:Col-0;ProRPS5a;GR #1	0.4355	0.3187 to 0.5523	Yes	****	<0.0001
Mock :Col-0;ProMIR319C;GR #2 vs. DEX:Col-0;ProRPS5a;GR #2	0.3602	0.2287 to 0.4917	Yes	****	<0.0001
Mock :Col-0;ProRPS5a;GR #1 vs. Mock :Col-0;ProRPS5a;GR #2	-0.02132	-0.1535 to 0.1108	No	ns	>0.9999
Mock :Col-0;ProRPS5a;GR #1 vs. DEX:Col-0;GR #1	0.08147	-0.03867 to 0.2016	No	ns	0.5282
Mock :Col-0;ProRPS5a;GR #1 vs. DEX:Col-0;GR #2	0.17	0.04103 to 0.2989	Yes	**	0.0011
Mock :Col-0;ProRPS5a;GR #1 vs. DEX:Col-0;ProMIR319C;GR #1	0.2195	0.08954 to 0.3494	Yes	****	<0.0001
Mock :Col-0;ProRPS5a;GR #1 vs. DEX:Col-0;ProMIR319C;GR #2	0.3641	0.2485 to 0.4797	Yes	****	<0.0001
Mock :Col-0;ProRPS5a;GR #1 vs. DEX:Col-0;ProRPS5a;GR #1	0.3108	0.1787 to 0.4430	Yes	****	<0.0001
Mock :Col-0;ProRPS5a;GR #1 vs. DEX:Col-0;ProRPS5a;GR #2	0.2355	0.09019 to 0.3808	Yes	****	<0.0001
Mock :Col-0;ProRPS5a;GR #2 vs. DEX:Col-0;GR #1	0.1028	-0.008987 to 0.2146	No	ns	0.1055
Mock :Col-0;ProRPS5a;GR #2 vs. DEX:Col-0;GR #2	0.1913	0.07011 to 0.3125	Yes	****	<0.0001
Mock :Col-0;ProRPS5a;GR #2 vs. DEX:Col-0;ProMIR319C;GR #1	0.2408	0.1186 to 0.3631	Yes	****	<0.0001
Mock :Col-0;ProRPS5a;GR #2 vs. DEX:Col-0;ProMIR319C;GR #2	0.3854	0.2786 to 0.4923	Yes	****	<0.0001
Mock :Col-0;ProRPS5a;GR #2 vs. DEX:Col-0;ProRPS5a;GR #1	0.3321	0.2075 to 0.4567	Yes	****	<0.0001
Mock :Col-0;ProRPS5a;GR #2 vs. DEX:Col-0;ProRPS5a;GR #2	0.2568	0.1183 to 0.3953	Yes	****	<0.0001
DEX:Col-0;GR #1 vs. DEX:Col-0;GR #2	0.08852	-0.01947 to 0.1965	No	ns	0.232
DEX:Col-0;GR #1 vs. DEX:Col-0;ProMIR319C;GR #1	0.138	0.02886 to 0.2472	Yes	**	0.0023
DEX:Col-0;GR #1 vs. DEX:Col-0;ProMIR319C;GR #2	0.2826	0.1910 to 0.3743	Yes	****	<0.0001
DEX:Col-0;GR #1 vs. DEX:Col-0;ProRPS5a;GR #1	0.2293	0.1176 to 0.3411	Yes	****	<0.0001
DEX:Col-0;GR #1 vs. DEX:Col-0;ProRPS5a;GR #2	0.154	0.02697 to 0.2811	Yes	**	0.0046
DEX:Col-0;GR #2 vs. DEX:Col-0;ProMIR319C;GR #1	0.04951	-0.06930 to 0.1683	No	ns	0.9683
DEX:Col-0;GR #2 vs. DEX:Col-0;ProMIR319C;GR #2	0.1941	0.09121 to 0.2970	Yes	****	<0.0001
DEX:Col-0;GR #2 vs. DEX:Col-0;ProRPS5a;GR #1	0.1408	0.01962 to 0.2620	Yes	**	0.0085
DEX:Col-0;GR #2 vs. DEX:Col-0;ProRPS5a;GR #2	0.06551	-0.06993 to 0.2009	No	ns	0.9113
DEX:Col-0;ProMIR319C;GR #1 vs. DEX:Col-0;ProMIR319C;GR #2	0.1446	0.04046 to 0.2488	Yes	***	0.0004
DEX:Col-0;ProMIR319C;GR #1 vs. DEX:Col-0;ProRPS5a;GR #1	0.09132	-0.03094 to 0.2136	No	ns	0.3705
DEX:Col-0;ProMIR319C;GR #1 vs. DEX:Col-0;ProRPS5a;GR #2	0.016	-0.1204 to 0.1524	No	ns	>0.9999
DEX:Col-0;ProMIR319C;GR #2 vs. DEX:Col-0;ProRPS5a;GR #1	-0.0533	-0.1602 to 0.05358	No	ns	0.8927
DEX:Col-0;ProMIR319C;GR #2 vs. DEX:Col-0;ProRPS5a;GR #2	-0.1286	-0.2514 to -0.005831	Yes	*	0.0308
DEX:Col-0;ProRPS5a;GR #1 vs. DEX:Col-0;ProRPS5a;GR #2	-0.07531	-0.2138 to 0.06316	No	ns	0.8228
Test details	Predicted (LS) mean 1	Predicted (LS) mean 2	Predicted (LS) mean diff.	SE of diff.	N1	N2	q	DF
Mock :Col-0;GR #1 vs. Mock :Col-0;GR #2	0.5822	0.5852	-0.003037	0.03051	38	39	0.1407	351
Mock :Col-0;GR #1 vs. Mock :Col-0;ProMIR319C;GR #1	0.5822	0.6309	-0.04876	0.03906	38	17	1.765	351
Mock :Col-0;GR #1 vs. Mock :Col-0;ProMIR319C;GR #2	0.5822	0.6283	-0.04618	0.03185	38	33	2.05	351
Mock :Col-0;GR #1 vs. Mock :Col-0;ProRPS5a;GR #1	0.5822	0.5037	0.07848	0.03698	38	20	3.001	351
Mock :Col-0;GR #1 vs. Mock :Col-0;ProRPS5a;GR #2	0.5822	0.525	0.05716	0.03447	38	25	2.345	351
Mock :Col-0;GR #1 vs. DEX:Col-0;GR #1	0.5822	0.4222	0.1599	0.03015	38	41	7.503	351
Mock :Col-0;GR #1 vs. DEX:Col-0;GR #2	0.5822	0.3337	0.2485	0.03334	38	28	10.54	351
Mock :Col-0;GR #1 vs. DEX:Col-0;ProMIR319C;GR #1	0.5822	0.2842	0.298	0.0337	38	27	12.51	351
Mock :Col-0;GR #1 vs. DEX:Col-0;ProMIR319C;GR #2	0.5822	0.1396	0.4426	0.02846	38	53	22	351
Mock :Col-0;GR #1 vs. DEX:Col-0;ProRPS5a;GR #1	0.5822	0.1929	0.3893	0.03447	38	25	15.97	351
Mock :Col-0;GR #1 vs. DEX:Col-0;ProRPS5a;GR #2	0.5822	0.2682	0.314	0.03906	38	17	11.37	351
Mock :Col-0;GR #2 vs. Mock :Col-0;ProMIR319C;GR #1	0.5852	0.6309	-0.04572	0.03891	39	17	1.662	351
Mock :Col-0;GR #2 vs. Mock :Col-0;ProMIR319C;GR #2	0.5852	0.6283	-0.04314	0.03166	39	33	1.927	351
Mock :Col-0;GR #2 vs. Mock :Col-0;ProRPS5a;GR #1	0.5852	0.5037	0.08151	0.03682	39	20	3.131	351
Mock :Col-0;GR #2 vs. Mock :Col-0;ProRPS5a;GR #2	0.5852	0.525	0.06019	0.0343	39	25	2.482	351
Mock :Col-0;GR #2 vs. DEX:Col-0;GR #1	0.5852	0.4222	0.163	0.02994	39	41	7.697	351
Mock :Col-0;GR #2 vs. DEX:Col-0;GR #2	0.5852	0.3337	0.2515	0.03316	39	28	10.73	351
Mock :Col-0;GR #2 vs. DEX:Col-0;ProMIR319C;GR #1	0.5852	0.2842	0.301	0.03352	39	27	12.7	351
Mock :Col-0;GR #2 vs. DEX:Col-0;ProMIR319C;GR #2	0.5852	0.1396	0.4456	0.02824	39	53	22.31	351
Mock :Col-0;GR #2 vs. DEX:Col-0;ProRPS5a;GR #1	0.5852	0.1929	0.3923	0.0343	39	25	16.18	351
Mock :Col-0;GR #2 vs. DEX:Col-0;ProRPS5a;GR #2	0.5852	0.2682	0.317	0.03891	39	17	11.52	351
Mock :Col-0;ProMIR319C;GR #1 vs. Mock :Col-0;ProMIR319C;GR #2	0.6309	0.6283	0.002578	0.03997	17	33	0.09124	351
Mock :Col-0;ProMIR319C;GR #1 vs. Mock :Col-0;ProRPS5a;GR #1	0.6309	0.5037	0.1272	0.04416	17	20	4.074	351
Mock :Col-0;ProMIR319C;GR #1 vs. Mock :Col-0;ProRPS5a;GR #2	0.6309	0.525	0.1059	0.04208	17	25	3.559	351
Mock :Col-0;ProMIR319C;GR #1 vs. DEX:Col-0;GR #1	0.6309	0.4222	0.2087	0.03862	17	41	7.643	351
Mock :Col-0;ProMIR319C;GR #1 vs. DEX:Col-0;GR #2	0.6309	0.3337	0.2972	0.04116	17	28	10.21	351
Mock :Col-0;ProMIR319C;GR #1 vs. DEX:Col-0;ProMIR319C;GR #1	0.6309	0.2842	0.3467	0.04145	17	27	11.83	351
Mock :Col-0;ProMIR319C;GR #1 vs. DEX:Col-0;ProMIR319C;GR #2	0.6309	0.1396	0.4913	0.03731	17	53	18.62	351
Mock :Col-0;ProMIR319C;GR #1 vs. DEX:Col-0;ProRPS5a;GR #1	0.6309	0.1929	0.438	0.04208	17	25	14.72	351
Mock :Col-0;ProMIR319C;GR #1 vs. DEX:Col-0;ProRPS5a;GR #2	0.6309	0.2682	0.3627	0.04592	17	17	11.17	351
Mock :Col-0;ProMIR319C;GR #2 vs. Mock :Col-0;ProRPS5a;GR #1	0.6283	0.5037	0.1247	0.03794	33	20	4.647	351
Mock :Col-0;ProMIR319C;GR #2 vs. Mock :Col-0;ProRPS5a;GR #2	0.6283	0.525	0.1033	0.0355	33	25	4.117	351
Mock :Col-0;ProMIR319C;GR #2 vs. DEX:Col-0;GR #1	0.6283	0.4222	0.2061	0.03131	33	41	9.311	351
Mock :Col-0;ProMIR319C;GR #2 vs. DEX:Col-0;GR #2	0.6283	0.3337	0.2946	0.0344	33	28	12.11	351
Mock :Col-0;ProMIR319C;GR #2 vs. DEX:Col-0;ProMIR319C;GR #1	0.6283	0.2842	0.3442	0.03474	33	27	14.01	351
Mock :Col-0;ProMIR319C;GR #2 vs. DEX:Col-0;ProMIR319C;GR #2	0.6283	0.1396	0.4888	0.02969	33	53	23.28	351
Mock :Col-0;ProMIR319C;GR #2 vs. DEX:Col-0;ProRPS5a;GR #1	0.6283	0.1929	0.4355	0.0355	33	25	17.35	351
Mock :Col-0;ProMIR319C;GR #2 vs. DEX:Col-0;ProRPS5a;GR #2	0.6283	0.2682	0.3602	0.03997	33	17	12.74	351
Mock :Col-0;ProRPS5a;GR #1 vs. Mock :Col-0;ProRPS5a;GR #2	0.5037	0.525	-0.02132	0.04016	20	25	0.7508	351
Mock :Col-0;ProRPS5a;GR #1 vs. DEX:Col-0;GR #1	0.5037	0.4222	0.08147	0.03651	20	41	3.155	351
Mock :Col-0;ProRPS5a;GR #1 vs. DEX:Col-0;GR #2	0.5037	0.3337	0.17	0.03919	20	28	6.134	351
Mock :Col-0;ProRPS5a;GR #1 vs. DEX:Col-0;ProMIR319C;GR #1	0.5037	0.2842	0.2195	0.03949	20	27	7.86	351
Mock :Col-0;ProRPS5a;GR #1 vs. DEX:Col-0;ProMIR319C;GR #2	0.5037	0.1396	0.3641	0.03513	20	53	14.66	351
Mock :Col-0;ProRPS5a;GR #1 vs. DEX:Col-0;ProRPS5a;GR #1	0.5037	0.1929	0.3108	0.04016	20	25	10.94	351
Mock :Col-0;ProRPS5a;GR #1 vs. DEX:Col-0;ProRPS5a;GR #2	0.5037	0.2682	0.2355	0.04416	20	17	7.541	351
Mock :Col-0;ProRPS5a;GR #2 vs. DEX:Col-0;GR #1	0.525	0.4222	0.1028	0.03397	25	41	4.279	351
Mock :Col-0;ProRPS5a;GR #2 vs. DEX:Col-0;GR #2	0.525	0.3337	0.1913	0.03684	25	28	7.345	351
Mock :Col-0;ProRPS5a;GR #2 vs. DEX:Col-0;ProMIR319C;GR #1	0.525	0.2842	0.2408	0.03716	25	27	9.166	351
Mock :Col-0;ProRPS5a;GR #2 vs. DEX:Col-0;ProMIR319C;GR #2	0.525	0.1396	0.3854	0.03248	25	53	16.78	351
Mock :Col-0;ProRPS5a;GR #2 vs. DEX:Col-0;ProRPS5a;GR #1	0.525	0.1929	0.3321	0.03786	25	25	12.4	351
Mock :Col-0;ProRPS5a;GR #2 vs. DEX:Col-0;ProRPS5a;GR #2	0.525	0.2682	0.2568	0.04208	25	17	8.63	351
DEX:Col-0;GR #1 vs. DEX:Col-0;GR #2	0.4222	0.3337	0.08852	0.03282	41	28	3.814	351
DEX:Col-0;GR #1 vs. DEX:Col-0;ProMIR319C;GR #1	0.4222	0.2842	0.138	0.03318	41	27	5.883	351
DEX:Col-0;GR #1 vs. DEX:Col-0;ProMIR319C;GR #2	0.4222	0.1396	0.2826	0.02784	41	53	14.36	351
DEX:Col-0;GR #1 vs. DEX:Col-0;ProRPS5a;GR #1	0.4222	0.1929	0.2293	0.03397	41	25	9.548	351
DEX:Col-0;GR #1 vs. DEX:Col-0;ProRPS5a;GR #2	0.4222	0.2682	0.154	0.03862	41	17	5.641	351
DEX:Col-0;GR #2 vs. DEX:Col-0;ProMIR319C;GR #1	0.3337	0.2842	0.04951	0.03611	28	27	1.939	351
DEX:Col-0;GR #2 vs. DEX:Col-0;ProMIR319C;GR #2	0.3337	0.1396	0.1941	0.03128	28	53	8.777	351
DEX:Col-0;GR #2 vs. DEX:Col-0;ProRPS5a;GR #1	0.3337	0.1929	0.1408	0.03684	28	25	5.406	351
DEX:Col-0;GR #2 vs. DEX:Col-0;ProRPS5a;GR #2	0.3337	0.2682	0.06551	0.04116	28	17	2.251	351
DEX:Col-0;ProMIR319C;GR #1 vs. DEX:Col-0;ProMIR319C;GR #2	0.2842	0.1396	0.1446	0.03165	27	53	6.461	351
DEX:Col-0;ProMIR319C;GR #1 vs. DEX:Col-0;ProRPS5a;GR #1	0.2842	0.1929	0.09132	0.03716	27	25	3.476	351
DEX:Col-0;ProMIR319C;GR #1 vs. DEX:Col-0;ProRPS5a;GR #2	0.2842	0.2682	0.016	0.04145	27	17	0.546	351
DEX:Col-0;ProMIR319C;GR #2 vs. DEX:Col-0;ProRPS5a;GR #1	0.1396	0.1929	-0.0533	0.03248	53	25	2.32	351
DEX:Col-0;ProMIR319C;GR #2 vs. DEX:Col-0;ProRPS5a;GR #2	0.1396	0.2682	-0.1286	0.03731	53	17	4.874	351
DEX:Col-0;ProRPS5a;GR #1 vs. DEX:Col-0;ProRPS5a;GR #2	0.1929	0.2682	-0.07531	0.04208	25	17	2.531	351

## Sheet: Fig 4C
Raw_data_Fig 4C
	Col-0					p35S::TCP4-3F6H
	Rep1	Rep2	Rep3	Rep4	Rep5	Rep1	Rep2	Rep3	Rep4	Rep5
R1	0.730269	0.862481	1.01054	0.77696	1.14713	1.18652	1.17142	0.636399	2.15244	0.949885
R2	0.809156	1.0888	1.60861	0.613675	0.559418	7.20751	2.38198	1.86407	1.87027	2.97014
R3	0.418994	0.808599	1.05431	1.23835	0.619505	1.42191	1.18505	0.705306	1.55412	1.3499
R4	0.951978	1.14037	0.900368	1.19434	0.791511	1.27486	1.11852	0.893342	1.20416	1.1978
R5	1.09543	1.09619	1.38415	0.921816	1.31412	1.24386	0.836015	1.02252	1.32156	1.22083
R6	1.12936	0.951318	0.932967	0.835733	0.778712	0.901942	1.10007	0.765291	1.04078	1.25478
TUB2	0.998961	0.888535	0.959929	1.07489	1.299	0.795812	1.50867	1.01432	0.990625	0.866878
LOX2	0.613391	1.67643	2.36201	0.980337	0.832896	6.06284	5.47781	2.2792	2.68122	9.80968
Summary_Statistics_Fig 4C
Table Analyzed	5 Rep column (5 representative)		Table Analyzed	5 Rep column (5 representative)		Table Analyzed	5 Rep column (5 representative)		Table Analyzed	5 Rep column (5 representative)		Table Analyzed	5 Rep column (5 representative)		Table Analyzed	5 Rep column (5 representative)		Table Analyzed	5 Rep column (5 representative)		Table Analyzed	5 Rep column (5 representative)
Column B	R1 p35S::TCP4-3F6H		Column D	R2 p35S::TCP4-3F6H		Column F	R3 p35S::TCP4-3F6H		Column H	R4 p35S::TCP4-3F6H		Column J	R5 p35S::TCP4-3F6H		Column L	R6 p35S::TCP4-3F6H		Column N	TUB2 p35S::TCP4-3F6H		Column P	LOX2 p35S::TCP4-3F6H
vs.	vs.		vs.	vs.		vs.	vs.		vs.	vs.		vs.	vs.		vs.	vs.		vs.	vs.		vs.	vs.
Column A	R1 Col-0		Column C	R2 Col-0		Column E	R3 Col-0		Column G	R4 Col-0		Column I	R5 Col-0		Column K	R6 Col-0		Column M	TUB2 Col-0		Column O	LOX2 Col-0
Unpaired t test			Unpaired t test			Unpaired t test			Unpaired t test			Unpaired t test			Unpaired t test			Unpaired t test			Unpaired t test
P value	0.2703		P value	0.0534		P value	0.0807		P value	0.1933		P value	0.7903		P value	0.4233		P value	0.9515		P value	0.0217
P value summary	ns		P value summary	ns		P value summary	ns		P value summary	ns		P value summary	ns		P value summary	ns		P value summary	ns		P value summary	*
Significantly different (P < 0.05)?	No		Significantly different (P < 0.05)?	No		Significantly different (P < 0.05)?	No		Significantly different (P < 0.05)?	No		Significantly different (P < 0.05)?	No		Significantly different (P < 0.05)?	No		Significantly different (P < 0.05)?	No		Significantly different (P < 0.05)?	Yes
One- or two-tailed P value?	Two-tailed		One- or two-tailed P value?	Two-tailed		One- or two-tailed P value?	Two-tailed		One- or two-tailed P value?	Two-tailed		One- or two-tailed P value?	Two-tailed		One- or two-tailed P value?	Two-tailed		One- or two-tailed P value?	Two-tailed		One- or two-tailed P value?	Two-tailed
t, df	t=1.184, df=8		t, df	t=2.264, df=8		t, df	t=1.999, df=8		t, df	t=1.420, df=8		t, df	t=0.2750, df=8		t, df	t=0.8438, df=8		t, df	t=0.06276, df=8		t, df	t=2.843, df=8
How big is the difference?			How big is the difference?			How big is the difference?			How big is the difference?			How big is the difference?			How big is the difference?			How big is the difference?			How big is the difference?
Mean of column A	0.9055		Mean of column C	0.9359		Mean of column E	0.828		Mean of column G	0.9957		Mean of column I	1.162		Mean of column K	0.9256		Mean of column M	1.044		Mean of column O	1.293
Mean of column B	1.219		Mean of column D	3.259		Mean of column F	1.243		Mean of column H	1.138		Mean of column J	1.129		Mean of column L	1.013		Mean of column N	1.035		Mean of column P	5.262
Difference between means (B - A) ± SEM	0.3139 ± 0.2650		Difference between means (D - C) ± SEM	2.323 ± 1.026		Difference between means (F - E) ± SEM	0.4153 ± 0.2078		Difference between means (H - G) ± SEM	0.1420 ± 0.1000		Difference between means (J - I) ± SEM	-0.03339 ± 0.1214		Difference between means (L - K) ± SEM	0.08696 ± 0.1031		Difference between means (N - M) ± SEM	-0.009003 ± 0.1434		Difference between means (P - O) ± SEM	3.969 ± 1.396
95% confidence interval	-0.2973 to 0.9250		95% confidence interval	-0.04320 to 4.689		95% confidence interval	-0.06383 to 0.8944		95% confidence interval	-0.08858 to 0.3726		95% confidence interval	-0.3134 to 0.2466		95% confidence interval	-0.1507 to 0.3246		95% confidence interval	-0.3398 to 0.3218		95% confidence interval	0.7495 to 7.189
R squared (eta squared)	0.1491		R squared (eta squared)	0.3905		R squared (eta squared)	0.3331		R squared (eta squared)	0.2014		R squared (eta squared)	0.009363		R squared (eta squared)	0.08173		R squared (eta squared)	0.0004922		R squared (eta squared)	0.5025
F test to compare variances			F test to compare variances			F test to compare variances			F test to compare variances			F test to compare variances			F test to compare variances			F test to compare variances			F test to compare variances
F, DFn, Dfd	10.86, 4, 4		F, DFn, Dfd	27.55, 4, 4		F, DFn, Dfd	1.005, 4, 4		F, DFn, Dfd	1.301, 4, 4		F, DFn, Dfd	1.122, 4, 4		F, DFn, Dfd	1.955, 4, 4		F, DFn, Dfd	3.146, 4, 4		F, DFn, Dfd	17.92, 4, 4
P value	0.0403		P value	0.0072		P value	0.9966		P value	0.8049		P value	0.9139		P value	0.5322		P value	0.2929		P value	0.0162
P value summary	*		P value summary	**		P value summary	ns		P value summary	ns		P value summary	ns		P value summary	ns		P value summary	ns		P value summary	*
Significantly different (P < 0.05)?	Yes		Significantly different (P < 0.05)?	Yes		Significantly different (P < 0.05)?	No		Significantly different (P < 0.05)?	No		Significantly different (P < 0.05)?	No		Significantly different (P < 0.05)?	No		Significantly different (P < 0.05)?	No		Significantly different (P < 0.05)?	Yes
Data analyzed			Data analyzed			Data analyzed			Data analyzed			Data analyzed			Data analyzed			Data analyzed			Data analyzed
Sample size, column A	5		Sample size, column C	5		Sample size, column E	5		Sample size, column G	5		Sample size, column I	5		Sample size, column K	5		Sample size, column M	5		Sample size, column O	5
Sample size, column B	5		Sample size, column D	5		Sample size, column F	5		Sample size, column H	5		Sample size, column J	5		Sample size, column L	5		Sample size, column N	5		Sample size, column P	5

## Sheet: Fig 4D
Raw_data_Fig 4D
	Col-0;GR#2 Mock				Col-0;GR#2DEX
	Rep1	Rep2	Rep3	Rep4	Rep1	Rep2	Rep3	Rep4
R1	1.49453	0.912159	0.611703	0.981605	1.15569	1.53339	0.676875	1.44556
R2	1.26521	1.36898	0.510417	0.855394	1.60877	0.980434	0.495138	1.19155
R3	1.21444	0.629048	0.817026	1.33948	1.18379	1.569	1.06514	1.8208
R4	0.981204	0.584123	0.623653	1.81102	2.12644	3.62978	1.22399	2.52797
R5	1.47716	0.647675	0.542171	1.333	3.71246	2.8721	0.966007	2.52502
R6	1.22423	0.638509	0.725714	1.41155	1.94552	1.35274	0.501841	2.31696
Summary_Statistics_Fig 4D
Table Analyzed	Col-0GR2 FC H3K27me3		Table Analyzed	Col-0GR2 FC H3K27me3		Table Analyzed	Col-0GR2 FC H3K27me3		Table Analyzed	Col-0GR2 FC H3K27me3		Table Analyzed	Col-0GR2 FC H3K27me3		Table Analyzed	Col-0GR2 FC H3K27me3
Column B	R1 Dex		Column D	R2 Dex		Column F	R3 Dex		Column H	R4 Dex		Column J	R5 Dex		Column L	R6 Dex
vs.	vs.		vs.	vs.		vs.	vs.		vs.	vs.		vs.	vs.		vs.	vs.
Column A	R1 Mock		Column C	R2 Mock		Column E	R3 Mock		Column G	R4 Mock		Column I	R5 Mock		Column K	R6 Mock
Unpaired t test			Unpaired t test			Unpaired t test			Unpaired t test			Unpaired t test			Unpaired t test
P value	0.4749		P value	0.8282		P value	0.1399		P value	0.0534		P value	0.0502		P value	0.2727
P value summary	ns		P value summary	ns		P value summary	ns		P value summary	ns		P value summary	ns		P value summary	ns
Significantly different (P < 0.05)?	No		Significantly different (P < 0.05)?	No		Significantly different (P < 0.05)?	No		Significantly different (P < 0.05)?	No		Significantly different (P < 0.05)?	No		Significantly different (P < 0.05)?	No
One- or two-tailed P value?	Two-tailed		One- or two-tailed P value?	Two-tailed		One- or two-tailed P value?	Two-tailed		One- or two-tailed P value?	Two-tailed		One- or two-tailed P value?	Two-tailed		One- or two-tailed P value?	Two-tailed
t, df	t=0.7621, df=6		t, df	t=0.2267, df=6		t, df	t=1.701, df=6		t, df	t=2.398, df=6		t, df	t=2.444, df=6		t, df	t=1.207, df=6
How big is the difference?			How big is the difference?			How big is the difference?			How big is the difference?			How big is the difference?			How big is the difference?
Mean of column A	1		Mean of column C	1		Mean of column E	1		Mean of column G	1		Mean of column I	1		Mean of column K	1
Mean of column B	1.203		Mean of column D	1.069		Mean of column F	1.41		Mean of column H	2.377		Mean of column J	2.519		Mean of column L	1.529
Difference between means (B - A) ± SEM	0.2029 ± 0.2662		Difference between means (D - C) ± SEM	0.06897 ± 0.3042		Difference between means (F - E) ± SEM	0.4097 ± 0.2409		Difference between means (H - G) ± SEM	1.377 ± 0.5743		Difference between means (J - I) ± SEM	1.519 ± 0.6214		Difference between means (L - K) ± SEM	0.5293 ± 0.4384
95% confidence interval	-0.4485 to 0.8543		95% confidence interval	-0.6754 to 0.8134		95% confidence interval	-0.1798 to 0.9992		95% confidence interval	-0.02810 to 2.782		95% confidence interval	-0.001531 to 3.039		95% confidence interval	-0.5434 to 1.602
R squared (eta squared)	0.08825		R squared (eta squared)	0.008494		R squared (eta squared)	0.3252		R squared (eta squared)	0.4894		R squared (eta squared)	0.499		R squared (eta squared)	0.1955
F test to compare variances			F test to compare variances			F test to compare variances			F test to compare variances			F test to compare variances			F test to compare variances
F, DFn, Dfd	1.108, 3, 3		F, DFn, Dfd	1.378, 3, 3		F, DFn, Dfd	1.096, 3, 3		F, DFn, Dfd	3.068, 3, 3		F, DFn, Dfd	5.891, 3, 3		F, DFn, Dfd	4.419, 3, 3
P value	0.9347		P value	0.7986		P value	0.9419		P value	0.3818		P value	0.1793		P value	0.2537
P value summary	ns		P value summary	ns		P value summary	ns		P value summary	ns		P value summary	ns		P value summary	ns
Significantly different (P < 0.05)?	No		Significantly different (P < 0.05)?	No		Significantly different (P < 0.05)?	No		Significantly different (P < 0.05)?	No		Significantly different (P < 0.05)?	No		Significantly different (P < 0.05)?	No
Data analyzed			Data analyzed			Data analyzed			Data analyzed			Data analyzed			Data analyzed
Sample size, column A	4		Sample size, column C	4		Sample size, column E	4		Sample size, column G	4		Sample size, column I	4		Sample size, column K	4
Sample size, column B	4		Sample size, column D	4		Sample size, column F	4		Sample size, column H	4		Sample size, column J	4		Sample size, column L	4

## Sheet: Fig 5B
Raw_data_Fig 5B
pMIR319C::GUS x Col-0;GR#1 Mock	pMIR319C::GUS x Col-0;GR#1 DEX	mutpMIR319C::GUS x Col-0;GR#1 Mock	mutpMIR319C::GUS x Col-0;GR#1 DEX	pMIR319C::GUS x jaw-D;GR#1 Mock	pMIR319C::GUS x jaw-D;GR#1 DEX	mutpMIR319C::GUS x jaw-D;GR#1 Mock	mutpMIR319C::GUS x jaw-D;GR#1 DEX
0.75565	0.740859	0.721239	0.492288	0.582048	0.545879	0.720445	0.742358
0.699732	0.58908	1	0.816049	0.94086	0.616915	0.745833	0.723164
0.655699	0.648396	0.78875	0.700234	0.636029	0.559466	0.713126	0.519608
0.692661	0.51198	0.780691	0.562061	1	0.554787	0.676056	0.664344
0.545952	0.542751	0.695701	0.681609	0.688815	0.535678	1	0.925926
1	0.766423	0.76093	0.622914	0.693206	0.682903	0.724344	0.667044
0.658874	0.540828	0.867791	0.711602	0.901493	0.583618	0.829812	0.647541
0.919323	0.60424	0.691139	0.469017	0.705769	0.64766	0.731243	0.613793
0.870936	0.680702	0.735641	0.658367	0.864299	0.456393	0.650202	0.724365
0.867906	0.570455	0.782071	0.682997	0.678571	0.543607	0.741211	0.766076
0.673277	0.741667	0.700146	0.56142	0.643649	0.643914	0.760267	0.644156
0.694215	0.58342	0.525159	0.63964	0.725605	0.523577	0.782994	0.73898
0.842346	0.673387	0.525983	0.64804	0.84	0.437049	0.659776	0.479634
0.608804	0.512588	0.728336	0.581907	0.712724	0.420769	0.720564	0.640664
0.807882	0.583008	0.593626	0.640709	0.621012	0.592055	0.63017	0.601821
0.682228	0.572957	0.752312	0.515385	0.593313	0.541056	0.685827	0.814967
0.427888	0.632923	0.620525	0.583964	0.763524	0.57478	0.668698	0.618597
0.69375	0.636954	0.608271	0.679739	0.621168	0.639213	0.703422	0.578616
0.688979	0.545295	0.524223	0.570332	0.671835	0.359135	0.590262	0.573323
0.612245	0.625833	0.40457	0.494644	0.514997	0.419077	0.655198	0.703957
0.620993	0.590724	0.481001	0.454602	0.516304	0.488485	0.604732	0.623688
0.375625	0.43735	0.510923	0.519385	0.61813	0.433679	0.661934	0.425641
0.580645	0.550382	0.547837	0.36436	0.468962	0.327336	0.630275	0.749463
0.488731	0.732183	0.50475	0.3514	0.423937	0.458583	0.541749	0.646143
0.533784	0.660954	0.527902	0.52093	0.657603	0.382466	0.569043	0.608665
0.520134	0.578059	0.434833	0.379092	0.557264	0.427828	0.478481	0.590879
0.519634	0.573931	0.40501	0.485599	0.493753	0.42035	0.545903	0.671215
0.659882	0.491034	0.391378	0.327578	0.507463	0.43237	0.60171	0.672715
0.506792	0.565456	0.391378	0.440991	0.47081	0.458425	0.591324	0.559668
0.485128	0.385352	0.494702	0.536355	0.464965	0.352357	0.54162	0.558969
0.542211	0.539703		0.418109	0.534741	0.395052	0.451285	0.54228
0.43131	0.563729		0.490484	0.452816	0.373788	0.517598	0.562433
0.470893	0.544994		0.391543	0.487072	0.32612	0.561837	0.538934
0.472901	0.414072		0.374736	0.47197	0.301488	0.547904	0.533504
0.43623	0.391045		0.344146	0.398183	0.313893	0.426594	0.375955
0.52982	0.687059		0.414559	0.391108	0.33883	0.454394	0.384925
0.40473	0.596132		0.252442	0.380096	0.307618	0.487825	0.456802
0.425865	0.415497		0.351608	0.398037	0.339312	0.445537	0.497642
0.387548	0.352974		0.362124		0.310243	0.451801	0.540166
0.359191	0.513453		0.369204		0.297425	0.459151	0.47453
	0.407428		0.287777		0.294134	0.5	0.482192
	0.397959		0.357366			0.482465	0.386715
	0.405458		0.262819			0.476538	0.443995
	0.397678		0.251834			0.436341	0.496018
	0.423868		0.328199			0.350519	0.355429
	0.440784		0.277582			0.419845	0.443609
	0.303371					0.38869	0.433221
	0.341756						0.425799
	0.348798						0.430297
	0.35798						0.386298
	0.330658						0.36782
	0.33267						0.408486
	0.366086						0.320391
	0.304724						0.374651
	0.28209						0.384189
	0.352118						0.348884
	0.43643
	0.327592
	0.227044
	0.351903
	0.255734
	0.339434
	0.320379
	0.332813
	0.267406
	0.299603
	0.310475
	0.257199
Summary_Statistics_Fig 5B
Compare cell means regardless of rows and columns
Number of families	1
Number of comparisons per family	28
Alpha	0.05
Tukey's multiple comparisons test	Predicted (LS) mean diff.	95.00% CI of diff.	Below threshold?	Summary	Adjusted P Value
Mock:pMIR319C::GUS#2 x Col-0;GR #1 vs. Mock:mutpMIR319C::GUS x Col-0;GR #1	-0.0128	-0.1183 to 0.09267	No	ns	>0.9999
Mock:pMIR319C::GUS#2 x Col-0;GR #1 vs. Mock:pMIR319C::GUS#2 x jaw-D;GR#1	-0.003928	-0.1029 to 0.09500	No	ns	>0.9999
Mock:pMIR319C::GUS#2 x Col-0;GR #1 vs. Mock:mutpMIR319C::GUS x jaw-D;GR#1	0.007706	-0.08624 to 0.1016	No	ns	>0.9999
Mock:pMIR319C::GUS#2 x Col-0;GR #1 vs. DEX:pMIR319C::GUS#2 x Col-0;GR #1	0.1272	0.04017 to 0.2142	Yes	***	0.0003
Mock:pMIR319C::GUS#2 x Col-0;GR #1 vs. DEX:mutpMIR319C::GUS x Col-0;GR #1	0.1205	0.02614 to 0.2150	Yes	**	0.003
Mock:pMIR319C::GUS#2 x Col-0;GR #1 vs. DEX:pMIR319C::GUS#2 x jaw-D;GR#1	0.1487	0.05165 to 0.2458	Yes	***	0.0001
Mock:pMIR319C::GUS#2 x Col-0;GR #1 vs. DEX:mutpMIR319C::GUS x jaw-D;GR#1	0.05213	-0.03827 to 0.1425	No	ns	0.6488
Mock:mutpMIR319C::GUS x Col-0;GR #1 vs. Mock:pMIR319C::GUS#2 x jaw-D;GR#1	0.008873	-0.09778 to 0.1155	No	ns	>0.9999
Mock:mutpMIR319C::GUS x Col-0;GR #1 vs. Mock:mutpMIR319C::GUS x jaw-D;GR#1	0.02051	-0.08154 to 0.1226	No	ns	0.9987
Mock:mutpMIR319C::GUS x Col-0;GR #1 vs. DEX:pMIR319C::GUS#2 x Col-0;GR #1	0.14	0.04427 to 0.2357	Yes	***	0.0003
Mock:mutpMIR319C::GUS x Col-0;GR #1 vs. DEX:mutpMIR319C::GUS x Col-0;GR #1	0.1333	0.03087 to 0.2358	Yes	**	0.0022
Mock:mutpMIR319C::GUS x Col-0;GR #1 vs. DEX:pMIR319C::GUS#2 x jaw-D;GR#1	0.1615	0.05659 to 0.2664	Yes	***	0.0001
Mock:mutpMIR319C::GUS x Col-0;GR #1 vs. DEX:mutpMIR319C::GUS x jaw-D;GR#1	0.06493	-0.03387 to 0.1637	No	ns	0.4808
Mock:pMIR319C::GUS#2 x jaw-D;GR#1 vs. Mock:mutpMIR319C::GUS x jaw-D;GR#1	0.01163	-0.08363 to 0.1069	No	ns	>0.9999
Mock:pMIR319C::GUS#2 x jaw-D;GR#1 vs. DEX:pMIR319C::GUS#2 x Col-0;GR #1	0.1311	0.04266 to 0.2196	Yes	***	0.0002
Mock:pMIR319C::GUS#2 x jaw-D;GR#1 vs. DEX:mutpMIR319C::GUS x Col-0;GR #1	0.1245	0.02875 to 0.2202	Yes	**	0.0022
Mock:pMIR319C::GUS#2 x jaw-D;GR#1 vs. DEX:pMIR319C::GUS#2 x jaw-D;GR#1	0.1526	0.05430 to 0.2510	Yes	****	<0.0001
Mock:pMIR319C::GUS#2 x jaw-D;GR#1 vs. DEX:mutpMIR319C::GUS x jaw-D;GR#1	0.05606	-0.03572 to 0.1478	No	ns	0.5778
Mock:mutpMIR319C::GUS x jaw-D;GR#1 vs. DEX:pMIR319C::GUS#2 x Col-0;GR #1	0.1195	0.03664 to 0.2023	Yes	***	0.0004
Mock:mutpMIR319C::GUS x jaw-D;GR#1 vs. DEX:mutpMIR319C::GUS x Col-0;GR #1	0.1128	0.02227 to 0.2034	Yes	**	0.0042
Mock:mutpMIR319C::GUS x jaw-D;GR#1 vs. DEX:pMIR319C::GUS#2 x jaw-D;GR#1	0.141	0.04768 to 0.2343	Yes	***	0.0002
Mock:mutpMIR319C::GUS x jaw-D;GR#1 vs. DEX:mutpMIR319C::GUS x jaw-D;GR#1	0.04443	-0.04196 to 0.1308	No	ns	0.7691
DEX:pMIR319C::GUS#2 x Col-0;GR #1 vs. DEX:mutpMIR319C::GUS x Col-0;GR #1	-0.006634	-0.09000 to 0.07673	No	ns	>0.9999
DEX:pMIR319C::GUS#2 x Col-0;GR #1 vs. DEX:pMIR319C::GUS#2 x jaw-D;GR#1	0.02152	-0.06483 to 0.1079	No	ns	0.9949
DEX:pMIR319C::GUS#2 x Col-0;GR #1 vs. DEX:mutpMIR319C::GUS x jaw-D;GR#1	-0.07505	-0.1539 to 0.003752	No	ns	0.0748
DEX:mutpMIR319C::GUS x Col-0;GR #1 vs. DEX:pMIR319C::GUS#2 x jaw-D;GR#1	0.02816	-0.06564 to 0.1219	No	ns	0.9845
DEX:mutpMIR319C::GUS x Col-0;GR #1 vs. DEX:mutpMIR319C::GUS x jaw-D;GR#1	-0.06842	-0.1553 to 0.01848	No	ns	0.2442
DEX:pMIR319C::GUS#2 x jaw-D;GR#1 vs. DEX:mutpMIR319C::GUS x jaw-D;GR#1	-0.09657	-0.1863 to -0.006812	Yes	*	0.0249
Test details	Predicted (LS) mean 1	Predicted (LS) mean 2	Predicted (LS) mean diff.	SE of diff.	N1	N2	q	DF
Mock:pMIR319C::GUS#2 x Col-0;GR #1 vs. Mock:mutpMIR319C::GUS x Col-0;GR #1	0.6038	0.6166	-0.0128	0.03459	40	30	0.5233	358
Mock:pMIR319C::GUS#2 x Col-0;GR #1 vs. Mock:pMIR319C::GUS#2 x jaw-D;GR#1	0.6038	0.6077	-0.003928	0.03245	40	38	0.1712	358
Mock:pMIR319C::GUS#2 x Col-0;GR #1 vs. Mock:mutpMIR319C::GUS x jaw-D;GR#1	0.6038	0.5961	0.007706	0.03081	40	47	0.3537	358
Mock:pMIR319C::GUS#2 x Col-0;GR #1 vs. DEX:pMIR319C::GUS#2 x Col-0;GR #1	0.6038	0.4766	0.1272	0.02854	40	68	6.302	358
Mock:pMIR319C::GUS#2 x Col-0;GR #1 vs. DEX:mutpMIR319C::GUS x Col-0;GR #1	0.6038	0.4832	0.1205	0.03096	40	46	5.506	358
Mock:pMIR319C::GUS#2 x Col-0;GR #1 vs. DEX:pMIR319C::GUS#2 x jaw-D;GR#1	0.6038	0.4551	0.1487	0.03183	40	41	6.607	358
Mock:pMIR319C::GUS#2 x Col-0;GR #1 vs. DEX:mutpMIR319C::GUS x jaw-D;GR#1	0.6038	0.5516	0.05213	0.02965	40	56	2.486	358
Mock:mutpMIR319C::GUS x Col-0;GR #1 vs. Mock:pMIR319C::GUS#2 x jaw-D;GR#1	0.6166	0.6077	0.008873	0.03498	30	38	0.3587	358
Mock:mutpMIR319C::GUS x Col-0;GR #1 vs. Mock:mutpMIR319C::GUS x jaw-D;GR#1	0.6166	0.5961	0.02051	0.03347	30	47	0.8664	358
Mock:mutpMIR319C::GUS x Col-0;GR #1 vs. DEX:pMIR319C::GUS#2 x Col-0;GR #1	0.6166	0.4766	0.14	0.03139	30	68	6.306	358
Mock:mutpMIR319C::GUS x Col-0;GR #1 vs. DEX:mutpMIR319C::GUS x Col-0;GR #1	0.6166	0.4832	0.1333	0.03361	30	46	5.611	358
Mock:mutpMIR319C::GUS x Col-0;GR #1 vs. DEX:pMIR319C::GUS#2 x jaw-D;GR#1	0.6166	0.4551	0.1615	0.03441	30	41	6.637	358
Mock:mutpMIR319C::GUS x Col-0;GR #1 vs. DEX:mutpMIR319C::GUS x jaw-D;GR#1	0.6166	0.5516	0.06493	0.03241	30	56	2.834	358
Mock:pMIR319C::GUS#2 x jaw-D;GR#1 vs. Mock:mutpMIR319C::GUS x jaw-D;GR#1	0.6077	0.5961	0.01163	0.03125	38	47	0.5265	358
Mock:pMIR319C::GUS#2 x jaw-D;GR#1 vs. DEX:pMIR319C::GUS#2 x Col-0;GR #1	0.6077	0.4766	0.1311	0.02901	38	68	6.392	358
Mock:pMIR319C::GUS#2 x jaw-D;GR#1 vs. DEX:mutpMIR319C::GUS x Col-0;GR #1	0.6077	0.4832	0.1245	0.0314	38	46	5.607	358
Mock:pMIR319C::GUS#2 x jaw-D;GR#1 vs. DEX:pMIR319C::GUS#2 x jaw-D;GR#1	0.6077	0.4551	0.1526	0.03225	38	41	6.693	358
Mock:pMIR319C::GUS#2 x jaw-D;GR#1 vs. DEX:mutpMIR319C::GUS x jaw-D;GR#1	0.6077	0.5516	0.05606	0.0301	38	56	2.634	358
Mock:mutpMIR319C::GUS x jaw-D;GR#1 vs. DEX:pMIR319C::GUS#2 x Col-0;GR #1	0.5961	0.4766	0.1195	0.02717	47	68	6.219	358
Mock:mutpMIR319C::GUS x jaw-D;GR#1 vs. DEX:mutpMIR319C::GUS x Col-0;GR #1	0.5961	0.4832	0.1128	0.02971	47	46	5.372	358
Mock:mutpMIR319C::GUS x jaw-D;GR#1 vs. DEX:pMIR319C::GUS#2 x jaw-D;GR#1	0.5961	0.4551	0.141	0.03061	47	41	6.515	358
Mock:mutpMIR319C::GUS x jaw-D;GR#1 vs. DEX:mutpMIR319C::GUS x jaw-D;GR#1	0.5961	0.5516	0.04443	0.02833	47	56	2.217	358
DEX:pMIR319C::GUS#2 x Col-0;GR #1 vs. DEX:mutpMIR319C::GUS x Col-0;GR #1	0.4766	0.4832	-0.006634	0.02734	68	46	0.3431	358
DEX:pMIR319C::GUS#2 x Col-0;GR #1 vs. DEX:pMIR319C::GUS#2 x jaw-D;GR#1	0.4766	0.4551	0.02152	0.02832	68	41	1.075	358
DEX:pMIR319C::GUS#2 x Col-0;GR #1 vs. DEX:mutpMIR319C::GUS x jaw-D;GR#1	0.4766	0.5516	-0.07505	0.02585	68	56	4.107	358
DEX:mutpMIR319C::GUS x Col-0;GR #1 vs. DEX:pMIR319C::GUS#2 x jaw-D;GR#1	0.4832	0.4551	0.02816	0.03076	46	41	1.294	358
DEX:mutpMIR319C::GUS x Col-0;GR #1 vs. DEX:mutpMIR319C::GUS x jaw-D;GR#1	0.4832	0.5516	-0.06842	0.0285	46	56	3.395	358
DEX:pMIR319C::GUS#2 x jaw-D;GR#1 vs. DEX:mutpMIR319C::GUS x jaw-D;GR#1	0.4551	0.5516	-0.09657	0.02944	41	56	4.639	358

## Sheet: S1B Fig
Raw_data_S1B Fig
Col-0 8h	tcp2;3;4;10 8h	Col-0 20h	tcp2;3;4;10 20h
0.497914	1	0.801493	1
0.530093	0.590226	0.663768	1
0.589545	0.583408	0.581699	1
0.597143	0.759965	0.639734	1
0.5	0.482143	0.667914	0.737533
0.513901	0.560976	0.598459	0.627163
0.381591	0.43761	0.373618	0.59
0.40483	0.465875	0.516229	0.576149
0.355985	0.446093	0.489736	0.523995
0.378329	0.371339	0.526392	0.544038
0.358806	0.305021	0.544295	0.482918
0.451984	0.317272	0.508675	0.550057
0.336117	0.333666	0.418558	0.539623
0.31728	0.406409	0.349282	0.538176
0.338596	0.353458	0.468935	0.464587
0.287653		0.401435	0.427928
0.276236		0.393747	0.473211
0.425248		0.392779	0.488862
0.338115		0.361476	0.42533
0.356557		0.310746	0.391914
0.367511		0.289337
0.351976		0.315576
0.367339
0.353791
0.386056
0.301794
0.306919
0.316691
0.275425
Summary_Statistics_S1B Fig
Table Analyzed	50%Max 75%Max 90%Max 8h		Table Analyzed	50%Max 75%Max 90%Max 20h
Column D	tcp2;3;4;10 (75% max)		Column D	tcp2;3;4;10 (75% max)
vs.	vs.		vs.	vs.
Column C	Col-0 (75% max)		Column C	Col-0 (75% max)
Mann Whitney test			Mann Whitney test
P value	0.0527		P value	0.0338
Exact or approximate P value?	Exact		Exact or approximate P value?	Exact
P value summary	ns		P value summary	*
Significantly different (P < 0.05)?	No		Significantly different (P < 0.05)?	Yes
One- or two-tailed P value?	Two-tailed		One- or two-tailed P value?	Two-tailed
Sum of ranks in column C,D	574 , 416		Sum of ranks in column C,D	389 , 514
Mann-Whitney U	139		Mann-Whitney U	136
Difference between medians			Difference between medians
Median of column C	0.3588, n=29		Median of column C	0.4793, n=22
Median of column D	0.4461, n=15		Median of column D	0.5418, n=20
Difference: Actual	0.08729		Difference: Actual	0.0625
Difference: Hodges-Lehmann	0.07029		Difference: Hodges-Lehmann	0.1028

[truncated: 9 more sheets: S1C Fig, S4C Fig, S4F Fig, S5B Fig, S5C Fig, S5D Fig, S6E Fig, S6F Fig, S7C Fig]
